# Supplementary material for: New systematic assignments in Gonyleptoidea (Arachnida, Opiliones, Laniatores)
Source: Zookeys. 2012 May 30;(198):25–68. doi: 10.3897/zookeys.198.2337 (PMC3368255; doi:10.3897/zookeys.198.2337)
Supplement: XML Treatment for Nemastygnus [file zookeys.198.2337-treatment1.xml]

<!DOCTYPE tp:taxon-treatment
  PUBLIC "-//TaxonX//DTD Taxonomic Treatment Publishing DTD v0 20100105//EN" "tax-treatment-NSO.dtd">
<tp:taxon-treatment xmlns:tp="http://www.plazi.org/taxpub"><tp:treatment-meta><mixed-citation publication-type="journal"><person-group><name><surname>Pinto-da-Rocha</surname><given-names>Ricardo</given-names></name><name><surname>Benedetti</surname><given-names>Alípio Rezende</given-names></name><name><surname>de Vasconcelos</surname><given-names>Eduardo Gomes</given-names></name><name><surname>Hara</surname><given-names>Marcos Ryotaro</given-names></name></person-group><article-title>New systematic assignments in Gonyleptoidea (Arachnida, Opiliones, Laniatores)</article-title><source>Zookeys</source><day>30</day><month>5</month><year>2012</year><volume>2012</volume><issue>198</issue><fpage>25</fpage><lpage>68</lpage><pub-id pub-id-type="doi">10.3897/zookeys.198.2337</pub-id></mixed-citation></tp:treatment-meta><tp:nomenclature><tp:taxon-name>
                            <tp:taxon-name-part taxon-name-part-type="genus">Nemastygnus</tp:taxon-name-part>
                        <object-id xmlns:xlink="http://www.w3.org/1999/xlink" xlink:type="simple">http://species-id.net/wiki/Nemastygnus</object-id>
								</tp:taxon-name><tp:taxon-authority>Roewer, 1929</tp:taxon-authority><tp:taxon-status xmlns:xlink="http://www.w3.org/1999/xlink" xlink:type="simple">new family assignment</tp:taxon-status><tp:nomenclature-citation-list><tp:nomenclature-citation><tp:taxon-name>Nemastygnus</tp:taxon-name><comment> Roewer, 1929: 277; <xref ref-type="bibr" rid="B22">Kury 2003</xref>: 145; (type species: <italic><tp:taxon-name>Nemastygnus ovalis</tp:taxon-name></italic> Roewer, 1929, by monotypy).</comment></tp:nomenclature-citation></tp:nomenclature-citation-list></tp:nomenclature><tp:treatment-sec sec-type="Diagnosis"><title>Diagnosis.</title><p><italic><tp:taxon-name>Nemastygnus</tp:taxon-name></italic> was transferred from <tp:taxon-name>Cranaidae</tp:taxon-name> to <tp:taxon-name>Gonyleptidae</tp:taxon-name>, <tp:taxon-name>Metasarcinae</tp:taxon-name> by <xref ref-type="bibr" rid="B22">Kury (2003)</xref>. It is closely related to <italic><tp:taxon-name>Avima</tp:taxon-name></italic> Roewer, 1949, based on dorsal scutum shape (rectangular) and scutal area III (unarmed). It is impossible to distinguish both genera mainly because <italic><tp:taxon-name>Avima</tp:taxon-name></italic>, the largest genus of <tp:taxon-name>Leiosteninae</tp:taxon-name> with 33 species, is a heterogeneous genus based on penial characters. The type-species of <italic><tp:taxon-name>Avima</tp:taxon-name></italic>, <italic><tp:taxon-name>Avima leucobunus</tp:taxon-name></italic> Roewer, 1949, is known only from the original description (and only external morphology). However, we will not propose synonymy in this paper because <italic><tp:taxon-name>Nemastygnus</tp:taxon-name></italic> is older and 33 new combinations should be proposed. A review of <italic><tp:taxon-name>Avima</tp:taxon-name></italic> plus <italic><tp:taxon-name>Nemastygnus</tp:taxon-name></italic> species is needed.
                        </p></tp:treatment-sec><tp:treatment-sec sec-type="Description"><title>Description.</title><p>Ocularium unarmed, saddle-shaped. Areas and posterior margin of dorsal scutum and free tergites unarmed (<xref ref-type="fig" rid="F1">Fig. 1A</xref>). Scutal area I undivided. Lateral margin of dorsal scutum coriaceus. Chelicera dimorphic. Pedipalp with slender articles; femur without dorsoapical spine, with row of three ventral large setae and two ventroapical large setae; patella with prolateral large setae; tibia–tarsus with ectal-mesal large setae. Leg I filiform, three-segmented. Penis: basal setae of truncus and basal setae of ventral plate very long and bifid; stylus with a large, longitudinal keel.<!--PageBreak-->
                        </p><fig id="F1" position="float" orientation="portrait"><label>Figure 1.</label><caption><p><italic><tp:taxon-name>Nemastygnus ovalis</tp:taxon-name></italic> Roewer. Male (holotype): <bold>A</bold> habitus, dorsal view. Distal part of penis <bold>B</bold> in dorsal view <bold>C</bold> ditto, left lateral view. <bold>B, C</bold> at same scale. Sale bars: <bold>A</bold> = 1 mm; <bold>B</bold> = 0.1 mm.</p></caption><graphic xmlns:xlink="http://www.w3.org/1999/xlink" xlink:href="ZooKeys-198-025-g001.jpg" position="float" orientation="portrait" xlink:type="simple"/></fig></tp:treatment-sec><ref-list><ref id="B22"><mixed-citation xmlns:xlink="http://www.w3.org/1999/xlink" xlink:type="simple"><person-group><name name-style="western"><surname>Kury</surname><given-names>AB</given-names></name></person-group> (<year>2003</year>) <article-title>Annotated catalogue of the Laniatores of the New World (Arachnida, Opiliones)</article-title>. <source>Revista Ibérica de Aracnología</source><volume>1</volume>: <fpage>5</fpage>–<lpage>337</lpage>.</mixed-citation></ref></ref-list></tp:taxon-treatment>
