# Supplementary material for: New systematic assignments in Gonyleptoidea (Arachnida, Opiliones, Laniatores)
Source: Zookeys. 2012 May 30;(198):25–68. doi: 10.3897/zookeys.198.2337 (PMC3368255; doi:10.3897/zookeys.198.2337)
Supplement: XML Treatment for Nemastygnus ovalis [file zookeys.198.2337-treatment2.xml]

<!DOCTYPE tp:taxon-treatment
  PUBLIC "-//TaxonX//DTD Taxonomic Treatment Publishing DTD v0 20100105//EN" "tax-treatment-NSO.dtd">
<tp:taxon-treatment xmlns:tp="http://www.plazi.org/taxpub"><tp:treatment-meta><mixed-citation publication-type="journal"><person-group><name><surname>Pinto-da-Rocha</surname><given-names>Ricardo</given-names></name><name><surname>Benedetti</surname><given-names>Alípio Rezende</given-names></name><name><surname>de Vasconcelos</surname><given-names>Eduardo Gomes</given-names></name><name><surname>Hara</surname><given-names>Marcos Ryotaro</given-names></name></person-group><article-title>New systematic assignments in Gonyleptoidea (Arachnida, Opiliones, Laniatores)</article-title><source>Zookeys</source><day>30</day><month>5</month><year>2012</year><volume>2012</volume><issue>198</issue><fpage>25</fpage><lpage>68</lpage><pub-id pub-id-type="doi">10.3897/zookeys.198.2337</pub-id></mixed-citation></tp:treatment-meta><tp:nomenclature><tp:taxon-name>
                            <tp:taxon-name-part taxon-name-part-type="genus">Nemastygnus</tp:taxon-name-part>
                            <tp:taxon-name-part taxon-name-part-type="species">ovalis</tp:taxon-name-part>
                        <object-id xmlns:xlink="http://www.w3.org/1999/xlink" xlink:type="simple">http://species-id.net/wiki/Nemastygnus_ovalis</object-id>
								</tp:taxon-name><tp:taxon-authority>Roewer, 1929</tp:taxon-authority><xref ref-type="fig" rid="F1">Fig. 1</xref><tp:nomenclature-citation-list><tp:nomenclature-citation><tp:taxon-name>Nemastygnus ovalis</tp:taxon-name><comment> Roewer, 1929: 277, fig. 44 (♂); <xref ref-type="bibr" rid="B22">Kury 2003</xref>: 145; (male holotype, Colombia, Cundinamarca, Bogotá, SMF RI 1005/4, examined).</comment></tp:nomenclature-citation></tp:nomenclature-citation-list></tp:nomenclature><tp:treatment-sec sec-type="Description"><title>Description.</title><p>Penis (<xref ref-type="fig" rid="F1">Fig. 1B–C</xref>; holotype): truncus with three pairs of bifid setae (basal, subdistal lateral and distal ventral). Ventral plate with rounded lobe on corners, two dorso-basal pairs of small single branched setae, a ventral distal pair of small single branched setae and a ventral median bifid setae. Glans dorsally projected, slender, with a small ventral crest and a long dorsal crest. Stylus smooth.
                        </p></tp:treatment-sec><tp:treatment-sec sec-type="Taxonomical note"><title>Taxonomical note.</title><p><italic><tp:taxon-name>Nemastygnus</tp:taxon-name></italic> was originally placed in <tp:taxon-name>Gonyleptidae</tp:taxon-name>, <tp:taxon-name>Prostygninae</tp:taxon-name>. <xref ref-type="bibr" rid="B20">Kury (1994b)</xref> transferred <tp:taxon-name>Prostygninae</tp:taxon-name> to <tp:taxon-name>Cranaidae</tp:taxon-name>. Later, in his catalogue, <xref ref-type="bibr" rid="B22">Kury (2003)</xref> transferred <italic><tp:taxon-name>Nemastygnus</tp:taxon-name></italic> to <tp:taxon-name>Gonyleptidae</tp:taxon-name>, <tp:taxon-name>Metasarcinae</tp:taxon-name> without examining the type material. We herein propose the transfer of <italic><tp:taxon-name>Nemastygnus</tp:taxon-name></italic> to <tp:taxon-name>Agoristenidae</tp:taxon-name> <tp:taxon-name>Leiosteninae</tp:taxon-name>, based on characteristics of body and male genitalia, viz., filiform leg I, saddle-shaped ocularium, pedipalpus with well developed setae in ventral row of femur (basalmost longest, size including socket about length of pedipalpal femur) and prolateral/retrolateral of tibia and tarsus, penis with typical ventral plate and bifid setae (<xref ref-type="bibr" rid="B18">Kury 1993</xref>; <xref ref-type="bibr" rid="B40">Pinto-da-Rocha 1996</xref>; <xref ref-type="bibr" rid="B21">Kury 1997</xref>; <xref ref-type="bibr" rid="B43">Pinto-da-Rocha and Hara 2009</xref>).
                        </p></tp:treatment-sec><tp:treatment-sec><!--Section generated to contain objects referenced in tp:taxon-treatment.--><fig id="F1" position="float" orientation="portrait"><label>Figure 1.</label><caption><p><italic><tp:taxon-name>Nemastygnus ovalis</tp:taxon-name></italic> Roewer. Male (holotype): <bold>A</bold> habitus, dorsal view. Distal part of penis <bold>B</bold> in dorsal view <bold>C</bold> ditto, left lateral view. <bold>B, C</bold> at same scale. Sale bars: <bold>A</bold> = 1 mm; <bold>B</bold> = 0.1 mm.</p></caption><graphic xmlns:xlink="http://www.w3.org/1999/xlink" xlink:href="ZooKeys-198-025-g001.jpg" position="float" orientation="portrait" xlink:type="simple"/></fig></tp:treatment-sec><ref-list><ref id="B22"><mixed-citation xmlns:xlink="http://www.w3.org/1999/xlink" xlink:type="simple"><person-group><name name-style="western"><surname>Kury</surname><given-names>AB</given-names></name></person-group> (<year>2003</year>) <article-title>Annotated catalogue of the Laniatores of the New World (Arachnida, Opiliones)</article-title>. <source>Revista Ibérica de Aracnología</source><volume>1</volume>: <fpage>5</fpage>–<lpage>337</lpage>.</mixed-citation></ref><ref id="B20"><mixed-citation xmlns:xlink="http://www.w3.org/1999/xlink" xlink:type="simple"><person-group><name name-style="western"><surname>Kury</surname><given-names>AB</given-names></name></person-group> (<year>1994b</year>)<article-title> The genus <italic>Yania</italic> and others presumed Tricommatidae from South American highlands (Opiliones, Cranaidae, Prostygninae).</article-title><source>Revue arachnologique</source><volume>10</volume> (<issue>7</issue>): <fpage>137</fpage>-<lpage>145</lpage>.</mixed-citation></ref><ref id="B18"><mixed-citation xmlns:xlink="http://www.w3.org/1999/xlink" xlink:type="simple"><person-group><name name-style="western"><surname>Kury</surname><given-names>AB</given-names></name></person-group> (<year>1993</year>)<article-title> <italic>Leptostygnus leptochirus</italic> Mello-Leitão, 1940: the first record of the family Agoristenidae from Colombia (Opiliones: Laniatores: Gonyleptoidea).</article-title><source>Bulletin of the British Arachnological Society</source><volume>9</volume> (<issue>4</issue>): <fpage>129</fpage>-<lpage>131</lpage>.</mixed-citation></ref><ref id="B40"><mixed-citation xmlns:xlink="http://www.w3.org/1999/xlink" xlink:type="simple"><person-group><name name-style="western"><surname>Pinto-da-Rocha</surname><given-names>R</given-names></name></person-group> (<year>1996</year>)<article-title> Notes on <italic>Vima insignis</italic> Hirst, 1912, revalidation of <italic>Trinella</italic> Goodnight &amp; Goodnight, 1947 with description of three new species (Arachnida, Opiliones, Agoristenidae).</article-title><source>Revista brasileira de Entomologia</source><volume>40</volume> (<issue>2</issue>): <fpage>315</fpage>-<lpage>323</lpage>.</mixed-citation></ref><ref id="B21"><mixed-citation xmlns:xlink="http://www.w3.org/1999/xlink" xlink:type="simple"><person-group><name name-style="western"><surname>Kury</surname><given-names>AB</given-names></name></person-group> (<year>1997</year>)<article-title> A new subfamily of Agoristenidae, with comments on suprageneric relationships of the family (Arachnida, Opiliones, Laniatores).</article-title><source>Tropical Zoology </source><volume>10</volume> (<issue>2</issue>): <fpage>333</fpage>-<lpage>346</lpage>.</mixed-citation></ref><ref id="B43"><mixed-citation xmlns:xlink="http://www.w3.org/1999/xlink" xlink:type="simple"><person-group><name name-style="western"><surname>Pinto-da-Rocha</surname><given-names>R</given-names></name><name name-style="western"><surname>Hara</surname><given-names>MR</given-names></name></person-group> (<year>2009</year>)<article-title> New familial assignments for three species of Neotropical harvestmen based on cladistic analysis (Arachnida: Opiliones: Laniatores).</article-title><source>Zootaxa </source><volume>2241</volume>: <fpage>33</fpage>-<lpage>46</lpage>.</mixed-citation></ref></ref-list></tp:taxon-treatment>
