# Supplementary material for: New systematic assignments in Gonyleptoidea (Arachnida, Opiliones, Laniatores)
Source: Zookeys. 2012 May 30;(198):25–68. doi: 10.3897/zookeys.198.2337 (PMC3368255; doi:10.3897/zookeys.198.2337)
Supplement: XML Treatment for Taulisa [file zookeys.198.2337-treatment3.xml]

<!DOCTYPE tp:taxon-treatment
  PUBLIC "-//TaxonX//DTD Taxonomic Treatment Publishing DTD v0 20100105//EN" "tax-treatment-NSO.dtd">
<tp:taxon-treatment xmlns:tp="http://www.plazi.org/taxpub"><tp:treatment-meta><mixed-citation publication-type="journal"><person-group><name><surname>Pinto-da-Rocha</surname><given-names>Ricardo</given-names></name><name><surname>Benedetti</surname><given-names>Alípio Rezende</given-names></name><name><surname>de Vasconcelos</surname><given-names>Eduardo Gomes</given-names></name><name><surname>Hara</surname><given-names>Marcos Ryotaro</given-names></name></person-group><article-title>New systematic assignments in Gonyleptoidea (Arachnida, Opiliones, Laniatores)</article-title><source>Zookeys</source><day>30</day><month>5</month><year>2012</year><volume>2012</volume><issue>198</issue><fpage>25</fpage><lpage>68</lpage><pub-id pub-id-type="doi">10.3897/zookeys.198.2337</pub-id></mixed-citation></tp:treatment-meta><tp:nomenclature><tp:taxon-name>
                            <tp:taxon-name-part taxon-name-part-type="genus">Taulisa</tp:taxon-name-part>
                        <object-id xmlns:xlink="http://www.w3.org/1999/xlink" xlink:type="simple">http://species-id.net/wiki/Taulisa</object-id>
								</tp:taxon-name><tp:taxon-authority>Roewer, 1956</tp:taxon-authority><tp:taxon-status xmlns:xlink="http://www.w3.org/1999/xlink" xlink:type="simple">new family assignment</tp:taxon-status><tp:nomenclature-citation-list><tp:nomenclature-citation><tp:taxon-name>Taulisa</tp:taxon-name><comment> Roewer, 1956: 433; <xref ref-type="bibr" rid="B22">Kury 2003</xref>: 145; (type species: <italic><tp:taxon-name>Taulisa koepckei</tp:taxon-name></italic> Roewer, 1956, by original designation).</comment></tp:nomenclature-citation></tp:nomenclature-citation-list></tp:nomenclature><tp:treatment-sec sec-type="Diagnosis"><title>Diagnosis.</title><p><italic><tp:taxon-name>Taulisa</tp:taxon-name></italic> (<xref ref-type="fig" rid="F2">Fig. 2</xref>) differs from the other 10 genera of <tp:taxon-name>Leiosteninae</tp:taxon-name> by the following combination of characters: ocularium unarmed, saddle-shaped; areas of dorsal scutum with two large tubercles each, posterior margin of dorsal scutum and free tergites, each one with a central large tubercle; area I undivided; lateral margin of dorsal scutum coriaceus; pedipalp with slender articles, its femur with dorsoapical spine, with row of four ventral large setae; pedipalpal patella with prolateral large setae; pedipalpal tibia–tarsus with ectal-mesal large setae; leg I filiform, three-segmented. Male unknown.
                        </p></tp:treatment-sec><tp:treatment-sec sec-type="Taxonomical note"><title>Taxonomical note.</title><p><italic><tp:taxon-name>Taulisa</tp:taxon-name></italic> was originally placed in <tp:taxon-name>Phalangodidae</tp:taxon-name>, <tp:taxon-name>Tricommatinae</tp:taxon-name>. <xref ref-type="bibr" rid="B16">Kury (1992a)</xref> elevated <tp:taxon-name>Tricommatinae</tp:taxon-name> to family level. In 2003, Kury transferred <italic><tp:taxon-name>Taulisa</tp:taxon-name></italic> from <tp:taxon-name>Tricommatinae</tp:taxon-name> to <tp:taxon-name>Gonyleptidae</tp:taxon-name>, <tp:taxon-name>Metasarcinae</tp:taxon-name> without further remarks. We propose to transfer <italic><tp:taxon-name>Taulisa</tp:taxon-name></italic> to <tp:taxon-name>Agoristenidae</tp:taxon-name>, <tp:taxon-name>Leiosteninae</tp:taxon-name> based on characteristics of the body, viz., filiform leg I, saddle-shaped ocularium, pedipalpus with well developed and long setae in ventral row of femur and on prolateral/retrolateral of tibiae/tarsi (<xref ref-type="bibr" rid="B18">Kury 1993</xref>; <xref ref-type="bibr" rid="B40">Pinto-da-Rocha 1996</xref>; <xref ref-type="bibr" rid="B21">Kury 1997</xref>; <xref ref-type="bibr" rid="B43">Pinto-da-Rocha and Hara 2009</xref>). <!--PageBreak--><!--PageBreak-->Information regarding male genitalia was unavailable, since this species is only known from the female holotype.
                        </p></tp:treatment-sec><tp:treatment-sec sec-type="Composition"><title>Composition.</title><p>Monotypic.</p><fig id="F2" position="float" orientation="portrait"><label>Figure 2.</label><caption><p><italic><tp:taxon-name>Taulisa koepckei</tp:taxon-name></italic> Roewer. Female (holotype): Habitus, dorsal view. Scale bar: 1 mm.</p></caption><graphic xmlns:xlink="http://www.w3.org/1999/xlink" xlink:href="ZooKeys-198-025-g002.jpg" position="float" orientation="portrait" xlink:type="simple"/></fig></tp:treatment-sec><ref-list><ref id="B22"><mixed-citation xmlns:xlink="http://www.w3.org/1999/xlink" xlink:type="simple"><person-group><name name-style="western"><surname>Kury</surname><given-names>AB</given-names></name></person-group> (<year>2003</year>) <article-title>Annotated catalogue of the Laniatores of the New World (Arachnida, Opiliones)</article-title>. <source>Revista Ibérica de Aracnología</source><volume>1</volume>: <fpage>5</fpage>–<lpage>337</lpage>.</mixed-citation></ref><ref id="B16"><mixed-citation xmlns:xlink="http://www.w3.org/1999/xlink" xlink:type="simple"><person-group><name name-style="western"><surname>Kury</surname><given-names>AB</given-names></name></person-group> (<year>1992a</year>)<article-title> The genus <italic>Spinopilar</italic> Mello-Leitão, 1940, with notes on the status of the family Tricommatidae (Arachnida, Opiliones).</article-title><source>Steenstrupia </source><volume>18</volume> (<issue>5</issue>): <fpage>93</fpage>-<lpage>99</lpage>.</mixed-citation></ref><ref id="B18"><mixed-citation xmlns:xlink="http://www.w3.org/1999/xlink" xlink:type="simple"><person-group><name name-style="western"><surname>Kury</surname><given-names>AB</given-names></name></person-group> (<year>1993</year>)<article-title> <italic>Leptostygnus leptochirus</italic> Mello-Leitão, 1940: the first record of the family Agoristenidae from Colombia (Opiliones: Laniatores: Gonyleptoidea).</article-title><source>Bulletin of the British Arachnological Society</source><volume>9</volume> (<issue>4</issue>): <fpage>129</fpage>-<lpage>131</lpage>.</mixed-citation></ref><ref id="B40"><mixed-citation xmlns:xlink="http://www.w3.org/1999/xlink" xlink:type="simple"><person-group><name name-style="western"><surname>Pinto-da-Rocha</surname><given-names>R</given-names></name></person-group> (<year>1996</year>)<article-title> Notes on <italic>Vima insignis</italic> Hirst, 1912, revalidation of <italic>Trinella</italic> Goodnight &amp; Goodnight, 1947 with description of three new species (Arachnida, Opiliones, Agoristenidae).</article-title><source>Revista brasileira de Entomologia</source><volume>40</volume> (<issue>2</issue>): <fpage>315</fpage>-<lpage>323</lpage>.</mixed-citation></ref><ref id="B21"><mixed-citation xmlns:xlink="http://www.w3.org/1999/xlink" xlink:type="simple"><person-group><name name-style="western"><surname>Kury</surname><given-names>AB</given-names></name></person-group> (<year>1997</year>)<article-title> A new subfamily of Agoristenidae, with comments on suprageneric relationships of the family (Arachnida, Opiliones, Laniatores).</article-title><source>Tropical Zoology </source><volume>10</volume> (<issue>2</issue>): <fpage>333</fpage>-<lpage>346</lpage>.</mixed-citation></ref><ref id="B43"><mixed-citation xmlns:xlink="http://www.w3.org/1999/xlink" xlink:type="simple"><person-group><name name-style="western"><surname>Pinto-da-Rocha</surname><given-names>R</given-names></name><name name-style="western"><surname>Hara</surname><given-names>MR</given-names></name></person-group> (<year>2009</year>)<article-title> New familial assignments for three species of Neotropical harvestmen based on cladistic analysis (Arachnida: Opiliones: Laniatores).</article-title><source>Zootaxa </source><volume>2241</volume>: <fpage>33</fpage>-<lpage>46</lpage>.</mixed-citation></ref></ref-list></tp:taxon-treatment>
