# Supplementary material for: New systematic assignments in Gonyleptoidea (Arachnida, Opiliones, Laniatores)
Source: Zookeys. 2012 May 30;(198):25–68. doi: 10.3897/zookeys.198.2337 (PMC3368255; doi:10.3897/zookeys.198.2337)
Supplement: XML Treatment for Napostygnus [file zookeys.198.2337-treatment5.xml]

<!DOCTYPE tp:taxon-treatment
  PUBLIC "-//TaxonX//DTD Taxonomic Treatment Publishing DTD v0 20100105//EN" "tax-treatment-NSO.dtd">
<tp:taxon-treatment xmlns:tp="http://www.plazi.org/taxpub"><tp:treatment-meta><mixed-citation publication-type="journal"><person-group><name><surname>Pinto-da-Rocha</surname><given-names>Ricardo</given-names></name><name><surname>Benedetti</surname><given-names>Alípio Rezende</given-names></name><name><surname>de Vasconcelos</surname><given-names>Eduardo Gomes</given-names></name><name><surname>Hara</surname><given-names>Marcos Ryotaro</given-names></name></person-group><article-title>New systematic assignments in Gonyleptoidea (Arachnida, Opiliones, Laniatores)</article-title><source>Zookeys</source><day>30</day><month>5</month><year>2012</year><volume>2012</volume><issue>198</issue><fpage>25</fpage><lpage>68</lpage><pub-id pub-id-type="doi">10.3897/zookeys.198.2337</pub-id></mixed-citation></tp:treatment-meta><tp:nomenclature><tp:taxon-name>
                            <tp:taxon-name-part taxon-name-part-type="genus">Napostygnus</tp:taxon-name-part>
                        <object-id xmlns:xlink="http://www.w3.org/1999/xlink" xlink:type="simple">http://species-id.net/wiki/Napostygnus</object-id>
								</tp:taxon-name><tp:taxon-authority>Roewer, 1929</tp:taxon-authority><tp:taxon-status xmlns:xlink="http://www.w3.org/1999/xlink" xlink:type="simple">new family assignment</tp:taxon-status><tp:nomenclature-citation-list><tp:nomenclature-citation><tp:taxon-name>Napostygnus</tp:taxon-name><comment> Roewer, 1929: 274, 275; <xref ref-type="bibr" rid="B22">Kury 2003</xref>: 145; (type species: <italic><tp:taxon-name>Napostygnus bispinosus</tp:taxon-name></italic> Roewer, 1929, by monotypy).</comment></tp:nomenclature-citation></tp:nomenclature-citation-list></tp:nomenclature><tp:treatment-sec sec-type="Diagnosis"><title>Diagnosis.</title><p><italic><tp:taxon-name>Napostygnus</tp:taxon-name></italic> was originally placed in <tp:taxon-name>Gonyleptidae</tp:taxon-name>, <tp:taxon-name>Prostygninae</tp:taxon-name> and transferred to the <tp:taxon-name>Gonyleptidae</tp:taxon-name>, <tp:taxon-name>Metasarcinae</tp:taxon-name> by <xref ref-type="bibr" rid="B22">Kury (2003)</xref>. It differs from the other 75 genera of <tp:taxon-name>Cranaidae</tp:taxon-name> by the following combination of characters: ocularium, scutal areas I–IV, posterior margin of dorsal scutum and free tergite I unarmed; free tergites II–III with one spine; posterior margin of dorsal scutum concave; legs thin and unarmed; penis with ventral plate wider at the middle, three pairs of distal setae, two pairs of basal setae, glans with dorsal process, stylus with apex enlarged.
                        </p></tp:treatment-sec><tp:treatment-sec sec-type="Composition"><title>Composition.</title><p>Monotypic.</p></tp:treatment-sec><ref-list><ref id="B22"><mixed-citation xmlns:xlink="http://www.w3.org/1999/xlink" xlink:type="simple"><person-group><name name-style="western"><surname>Kury</surname><given-names>AB</given-names></name></person-group> (<year>2003</year>) <article-title>Annotated catalogue of the Laniatores of the New World (Arachnida, Opiliones)</article-title>. <source>Revista Ibérica de Aracnología</source><volume>1</volume>: <fpage>5</fpage>–<lpage>337</lpage>.</mixed-citation></ref></ref-list></tp:taxon-treatment>
