# Supplementary material for: New systematic assignments in Gonyleptoidea (Arachnida, Opiliones, Laniatores)
Source: Zookeys. 2012 May 30;(198):25–68. doi: 10.3897/zookeys.198.2337 (PMC3368255; doi:10.3897/zookeys.198.2337)
Supplement: XML Treatment for Napostygnus bispinosus [file zookeys.198.2337-treatment6.xml]

<!DOCTYPE tp:taxon-treatment
  PUBLIC "-//TaxonX//DTD Taxonomic Treatment Publishing DTD v0 20100105//EN" "tax-treatment-NSO.dtd">
<tp:taxon-treatment xmlns:tp="http://www.plazi.org/taxpub"><tp:treatment-meta><mixed-citation publication-type="journal"><person-group><name><surname>Pinto-da-Rocha</surname><given-names>Ricardo</given-names></name><name><surname>Benedetti</surname><given-names>Alípio Rezende</given-names></name><name><surname>de Vasconcelos</surname><given-names>Eduardo Gomes</given-names></name><name><surname>Hara</surname><given-names>Marcos Ryotaro</given-names></name></person-group><article-title>New systematic assignments in Gonyleptoidea (Arachnida, Opiliones, Laniatores)</article-title><source>Zookeys</source><day>30</day><month>5</month><year>2012</year><volume>2012</volume><issue>198</issue><fpage>25</fpage><lpage>68</lpage><pub-id pub-id-type="doi">10.3897/zookeys.198.2337</pub-id></mixed-citation></tp:treatment-meta><tp:nomenclature><tp:taxon-name>
                            <tp:taxon-name-part taxon-name-part-type="genus">Napostygnus</tp:taxon-name-part>
                            <tp:taxon-name-part taxon-name-part-type="species">bispinosus</tp:taxon-name-part>
                        <object-id xmlns:xlink="http://www.w3.org/1999/xlink" xlink:type="simple">http://species-id.net/wiki/Napostygnus_bispinosus</object-id>
								</tp:taxon-name><tp:taxon-authority>Roewer, 1929</tp:taxon-authority><xref ref-type="fig" rid="F3">Fig. 3</xref><tp:nomenclature-citation-list><tp:nomenclature-citation><tp:taxon-name>Napostygnus bispinosus</tp:taxon-name><comment> Roewer, 1929: 275, fig. 42 (♀); <xref ref-type="bibr" rid="B22">Kury 2003</xref>: 145; (female holotype, Ecuador, Napo, Valley of Rio Napo, SMF RI 1004/3, examined).</comment></tp:nomenclature-citation></tp:nomenclature-citation-list></tp:nomenclature><tp:treatment-sec sec-type="Material examined"><title>Material examined.</title><p>ECUADOR. Napo: Valley of Rio Napo, 1 female holotype (SMF RI 1004/3); Cantón Quijos, Parroquira Cozanga, Yanayacu Research Station (<named-content xmlns:xlink="http://www.w3.org/1999/xlink" content-type="dwc:verbatimCoordinates" xlink:type="simple">0°35'S, 78°57'W</named-content>, 2128 m), 1 ♂ &amp; 2 ♀ (MZSP 36132); ditto, 1 ♀ (IBSP 10550)<!--PageBreak--><!--PageBreak-->.
                        </p></tp:treatment-sec><tp:treatment-sec sec-type="Description"><title>Description.</title><p><italic>Male</italic> (MZSP 36132). Dorsum (<xref ref-type="fig" rid="F3">Fig. 3A</xref>). Measurements: dorsal scutum length 4.1; dorsal scutum maximum width 3.5; carapace length 2.1; carapace maximum width 2.9; femur IV length 11.2. Body outline nearly subrectangular. Anterior margin of dorsal scutum with a median frontal hump small-granulate. Ocularium near middle of carapace, saddle shaped, with small granules near the eyes, unarmed. Carapace higher than the rest of dorsal scutum, with 4 tubercles behind ocularium. Scutal areas I–III with 2 small median tubercles on each area; IV with 4 tubercles. Lateral margin of dorsal scutum with a low density of small granules. Posterior margin of dorsal scutum and free tergite I with a row of small granules, unarmed. Free tergites II–III each with a median spine, small granulate.
                        </p><p>Chelicera: segment I unarmed. Segment II swollen, finger II with 3 teeth, III  with 4 teeth.</p><p>Pedipalpus: trochanter with 2 ventral tubercles, femur and patella smooth. Tibial setation: retrolateral iiIii; prolateral iiiIiii. Tarsal setation: retrolateral IiIi; prolateral IiiiIi.</p><p>Legs: legs I–IV unarmed and without granules, except for trochanters, which are small granulate. Basitarsus I slightly inflated. Tarsal process present. Tarsal segmentation: 6(3); 16(3); 6; 7.</p><p>Penis (<xref ref-type="fig" rid="F3">Fig. 3B–C</xref>): ventral plate with almost straight distal margin, thick median lobe and folded ventrally to the distal setae, 3 pairs of distal setae and 2 pairs of basal setae. Glans with thumb-like dorsal process. Stylus with dorsal apical projection and ventral apical small trichomes.
                        </p><p>Coloration (in ethanol) (<xref ref-type="fig" rid="F3">Fig. 3A</xref>): body background yellow with brown spots mainly on carapace, scutal areas, lateral and posterior margins of dorsal scutum and free tergites. Mesotergum with one longitudinal yellow stripe surrounded by blackish pigment at grooves I–V. Pedipalpus and chelicera yellowish brown with a brown reticulate pattern. Legs yellowish brown.
                        </p></tp:treatment-sec><tp:treatment-sec sec-type="Taxonomical note"><title>Taxonomical note.</title><p><italic><tp:taxon-name>Napostygnus</tp:taxon-name></italic> was originally placed in <tp:taxon-name>Gonyleptidae</tp:taxon-name>, <tp:taxon-name>Prostygninae</tp:taxon-name>. <xref ref-type="bibr" rid="B20">Kury (1994b)</xref> transferred <tp:taxon-name>Prostygninae</tp:taxon-name> to <tp:taxon-name>Cranaidae</tp:taxon-name> and later transferred <italic><tp:taxon-name>Napostygnus</tp:taxon-name></italic> to <tp:taxon-name>Gonyleptidae</tp:taxon-name>, <tp:taxon-name>Metasarcinae</tp:taxon-name> (<xref ref-type="bibr" rid="B22">Kury 2003</xref>). We herein propose the removal of <italic><tp:taxon-name>Napostygnus</tp:taxon-name></italic> from <tp:taxon-name>Metasarcinae</tp:taxon-name> based on male genitalia, which does not present the diagnostic character for the subfamily (<xref ref-type="bibr" rid="B26">Kury and Maury 1998</xref>; <xref ref-type="bibr" rid="B28">Kury and Pinto-da-Rocha 2007b</xref>), viz., a pair of spiny laterobasal sacs on the ventral plate. Another remarkable difference from <tp:taxon-name>Metasarcinae</tp:taxon-name> is the unarmed ventral pedipalpus femur. The combination of characteristics of penis and body morphology does not allow placing <italic><tp:taxon-name>Napostygnus bispinosus</tp:taxon-name></italic> in any other family of Laniatores which bear tarsal process on legs III–IV. The slightly swollen male basitarsus I is not equal to those of <tp:taxon-name>Manaosbiidae</tp:taxon-name>, and furthermore the genitalia is distinct, since it possesses a dorsal process. The ocularium resembles those of <tp:taxon-name>Gonyleptidae</tp:taxon-name>, <tp:taxon-name>Bourguyiinae</tp:taxon-name>, but the penis is not similar, because there is only a dorsal process and no ventral process. The aspect of the penis resembles those of <tp:taxon-name>Cranaidae</tp:taxon-name> (presence of dorsal process, ventral plate and setae shape) and therefore, we propose its transfer to this family. It is noteworthy to mention that the morphology of the body of <italic><tp:taxon-name>Napostygnus bispinosus</tp:taxon-name></italic> is somewhat distinct from the typical <tp:taxon-name>Cranaidae</tp:taxon-name>. We will not assign it to any subfamily, following the opinion of <xref ref-type="bibr" rid="B38">Orrico and Kury (2009)</xref> on the meaninglessness of current subfamily classifications in <tp:taxon-name>Cranaidae</tp:taxon-name>.
                        </p><fig id="F3" position="float" orientation="portrait"><label>Figure 3.</label><caption><p><italic><tp:taxon-name>Napostygnus bispinosus</tp:taxon-name></italic> Roewer. Male (MZSP 36132): <bold>A</bold> habitus, dorsal view. Distal part of penis <bold>B</bold> in dorsal view <bold>C</bold> ditto, left lateral view. <bold>B, C</bold> at same scale. Scale bar <bold>A</bold> = 1 mm. Scale bar <bold>B</bold> = 0.1 mm.</p></caption><graphic xmlns:xlink="http://www.w3.org/1999/xlink" xlink:href="ZooKeys-198-025-g003.jpg" position="float" orientation="portrait" xlink:type="simple"/></fig></tp:treatment-sec><ref-list><ref id="B22"><mixed-citation xmlns:xlink="http://www.w3.org/1999/xlink" xlink:type="simple"><person-group><name name-style="western"><surname>Kury</surname><given-names>AB</given-names></name></person-group> (<year>2003</year>) <article-title>Annotated catalogue of the Laniatores of the New World (Arachnida, Opiliones)</article-title>. <source>Revista Ibérica de Aracnología</source><volume>1</volume>: <fpage>5</fpage>–<lpage>337</lpage>.</mixed-citation></ref><ref id="B20"><mixed-citation xmlns:xlink="http://www.w3.org/1999/xlink" xlink:type="simple"><person-group><name name-style="western"><surname>Kury</surname><given-names>AB</given-names></name></person-group> (<year>1994b</year>)<article-title> The genus <italic>Yania</italic> and others presumed Tricommatidae from South American highlands (Opiliones, Cranaidae, Prostygninae).</article-title><source>Revue arachnologique</source><volume>10</volume> (<issue>7</issue>): <fpage>137</fpage>-<lpage>145</lpage>.</mixed-citation></ref><ref id="B26"><mixed-citation xmlns:xlink="http://www.w3.org/1999/xlink" xlink:type="simple"><person-group><name name-style="western"><surname>Kury</surname><given-names>AB</given-names></name><name name-style="western"><surname>Maury</surname><given-names>EA</given-names></name></person-group> (<year>1998</year>)<article-title> A new genus and five new species of Metasarcinae from Peru (Arachnida, Opiliones, Gonyleptidae).</article-title><source>Zoological Journal of the Linnean Society</source><volume>123</volume>: <fpage>143</fpage>-<lpage>162</lpage>. doi: <ext-link ext-link-type="uri" xlink:href="http://dx.doi.org/10.1111/j.1096-3642.1998.tb01297.x" xlink:type="simple">10.1111/j.1096-3642.1998.tb01297.x</ext-link></mixed-citation></ref><ref id="B28"><mixed-citation xmlns:xlink="http://www.w3.org/1999/xlink" xlink:type="simple"><person-group><name name-style="western"><surname>Kury</surname><given-names>AB</given-names></name><name name-style="western"><surname>Pinto-da-Rocha</surname><given-names>R</given-names></name></person-group> (<year>2007b</year>)<article-title> Gonyleptidae Sundevall, 1833.</article-title> In: <person-group><name name-style="western"><surname>Pinto-da-Rocha</surname><given-names>R</given-names></name><name name-style="western"><surname>Machado</surname><given-names>G</given-names></name><name name-style="western"><surname>Giribet</surname><given-names>G</given-names></name></person-group> (<role>Eds</role>) <issue-title>Harvestmen, the biology of Opiliones.</issue-title><source>Harvard University Press, Cambridge, Massachusetts and London</source>: <fpage>196</fpage>-<lpage>203</lpage>.</mixed-citation></ref><ref id="B38"><mixed-citation xmlns:xlink="http://www.w3.org/1999/xlink" xlink:type="simple"><person-group><name name-style="western"><surname>Orrico</surname><given-names>VGD</given-names></name><name name-style="western"><surname>Kury</surname><given-names>AB</given-names></name></person-group> (<year>2009</year>)<source> A cladistic analysis of the Stygnicranainae Roewer, 1913 (Arachnida, Opiliones, Cranaidae) – where do longipalp cranaids belong? Zoological Journal of the Linnean Society 157: 470–494.</source></mixed-citation></ref></ref-list></tp:taxon-treatment>
