# Supplementary material for: New systematic assignments in Gonyleptoidea (Arachnida, Opiliones, Laniatores)
Source: Zookeys. 2012 May 30;(198):25–68. doi: 10.3897/zookeys.198.2337 (PMC3368255; doi:10.3897/zookeys.198.2337)
Supplement: XML Treatment for Neopachyloides peruvianus [file zookeys.198.2337-treatment7.xml]

<!DOCTYPE tp:taxon-treatment
  PUBLIC "-//TaxonX//DTD Taxonomic Treatment Publishing DTD v0 20100105//EN" "tax-treatment-NSO.dtd">
<tp:taxon-treatment xmlns:tp="http://www.plazi.org/taxpub"><tp:treatment-meta><mixed-citation publication-type="journal"><person-group><name><surname>Pinto-da-Rocha</surname><given-names>Ricardo</given-names></name><name><surname>Benedetti</surname><given-names>Alípio Rezende</given-names></name><name><surname>de Vasconcelos</surname><given-names>Eduardo Gomes</given-names></name><name><surname>Hara</surname><given-names>Marcos Ryotaro</given-names></name></person-group><article-title>New systematic assignments in Gonyleptoidea (Arachnida, Opiliones, Laniatores)</article-title><source>Zookeys</source><day>30</day><month>5</month><year>2012</year><volume>2012</volume><issue>198</issue><fpage>25</fpage><lpage>68</lpage><pub-id pub-id-type="doi">10.3897/zookeys.198.2337</pub-id></mixed-citation></tp:treatment-meta><tp:nomenclature><tp:taxon-name>
                            <tp:taxon-name-part taxon-name-part-type="genus">Neopachyloides</tp:taxon-name-part>
                            <tp:taxon-name-part taxon-name-part-type="species">peruvianus</tp:taxon-name-part>
                        <object-id xmlns:xlink="http://www.w3.org/1999/xlink" xlink:type="simple">http://species-id.net/wiki/Neopachyloides_peruvianus</object-id>
								</tp:taxon-name><tp:taxon-authority>(Roewer, 1956)</tp:taxon-authority><tp:taxon-status xmlns:xlink="http://www.w3.org/1999/xlink" xlink:type="simple">new comb., new subfamily assignment</tp:taxon-status><xref ref-type="fig" rid="F4">Fig. 4</xref><tp:nomenclature-citation-list><tp:nomenclature-citation><tp:taxon-name>Ceropachylinus peruvianus</tp:taxon-name><comment> Roewer, 1956: 440, fig. 19 (♂); <xref ref-type="bibr" rid="B22">Kury 2003</xref>: 158; (male holotype, Peru, near San Luis de Shuaro, 700–750 m, Koepcke leg, 17.III.1955, SMF 9791/1, examined).</comment></tp:nomenclature-citation></tp:nomenclature-citation-list></tp:nomenclature><tp:treatment-sec sec-type="Diagnosis"><title>Diagnosis.</title><p><italic><tp:taxon-name>Neopachyloides</tp:taxon-name></italic> was a hitherto monotypic genus that resembles <tp:taxon-name>Ampycinae</tp:taxon-name> genera with a paired armature on ocularium and free tergite III with a median, long spiniform apophysis asin <italic><tp:taxon-name>Ampycella</tp:taxon-name></italic> Roewer, 1929, <italic><tp:taxon-name>Ampycus</tp:taxon-name></italic> Simon, 1879, <italic><tp:taxon-name>Hutamaia</tp:taxon-name></italic> Soares &amp; Soares, 1977 and <italic><tp:taxon-name>Sibollus</tp:taxon-name></italic> Roewer, 1929. <italic><tp:taxon-name>Neopachyloides</tp:taxon-name></italic> can be distinguished from these genera by the following combination of characteristics: scutal area III with a paramedian pair of enlarged, pointed tubercles, scutal area IV undivided and free tergite II unarmed. <italic><tp:taxon-name>Neopachyloides peruvianus</tp:taxon-name></italic> can be distinguished from <italic><tp:taxon-name>Neopachyloides spinipes</tp:taxon-name></italic> Roewer, 1913 by the dorsal scutum covered by granules and scutal areas I–II unarmed (<xref ref-type="fig" rid="F4">Fig. 4A</xref>).
                        </p></tp:treatment-sec><tp:treatment-sec sec-type="Description"><title>Description.</title><p>Penis (<xref ref-type="fig" rid="F4">Fig. 4B–C</xref>; holotype): ventral plate with sub hexagonal shape, deep cleft on distal margin, 4 pairs of distal setae (distalmost curved and basalmost small), 3 pairs of basal setae straight. Glans very long (⅔ of ventral plate length), stylus smooth and curved dorsally, without dorsal and ventral processes.
                        </p></tp:treatment-sec><tp:treatment-sec sec-type="Taxonomical note"><title>Taxonomical note.</title><p>The assignment of <italic><tp:taxon-name>Neopachyloides peruvianus</tp:taxon-name></italic> to <italic><tp:taxon-name>Neopachyloides</tp:taxon-name></italic> is based on overall similarity and should be considered tentative. <italic><tp:taxon-name>Neopachyloides peruvianus</tp:taxon-name></italic> is the only <tp:taxon-name>Ampycinae</tp:taxon-name> which presents just one scutal area armed with a paramedian enlarged pair of tubercles (most genera present 3 scutal areas armed with a paramedian pair of enlarged tubercles, as <italic><tp:taxon-name>Ampycus</tp:taxon-name></italic>, <italic><tp:taxon-name>Hexabunus</tp:taxon-name></italic> and <italic><tp:taxon-name>Pirunipygus</tp:taxon-name></italic> or all of them unarmed). We preferred to place <italic><tp:taxon-name>Neopachyloides peruvianus</tp:taxon-name></italic> under <italic><tp:taxon-name>Neopachyloides</tp:taxon-name></italic> instead of proposing a new genus because monophyly of <tp:taxon-name>Ampycinae</tp:taxon-name> genera (most of them monotypic) are doubtful. See taxonomical note of <italic><tp:taxon-name>Pirunipygus paradoxus</tp:taxon-name></italic> for the reasons of the new placement of <italic><tp:taxon-name>Neopachyloides peruvianus</tp:taxon-name></italic>.
                        </p><fig id="F4" position="float" orientation="portrait"><label>Figure 4.</label><caption><p><italic><tp:taxon-name>Neopachyloides peruvianus</tp:taxon-name></italic> (Roewer) <bold>comb. n.</bold> Male (holotype): <bold>A</bold> habitus, dorsal view. Distal part of penis (holotype) <bold>B</bold> in dorsal view <bold>C</bold> ditto, left lateral view. <bold>B, C</bold> at same scale. Scale bars: <bold>A</bold> = 1 mm; <bold>B</bold> = 0.1 mm.</p></caption><graphic xmlns:xlink="http://www.w3.org/1999/xlink" xlink:href="ZooKeys-198-025-g004.jpg" position="float" orientation="portrait" xlink:type="simple"/></fig></tp:treatment-sec><ref-list><ref id="B22"><mixed-citation xmlns:xlink="http://www.w3.org/1999/xlink" xlink:type="simple"><person-group><name name-style="western"><surname>Kury</surname><given-names>AB</given-names></name></person-group> (<year>2003</year>) <article-title>Annotated catalogue of the Laniatores of the New World (Arachnida, Opiliones)</article-title>. <source>Revista Ibérica de Aracnología</source><volume>1</volume>: <fpage>5</fpage>–<lpage>337</lpage>.</mixed-citation></ref></ref-list></tp:taxon-treatment>
