# Supplementary material for: New systematic assignments in Gonyleptoidea (Arachnida, Opiliones, Laniatores)
Source: Zookeys. 2012 May 30;(198):25–68. doi: 10.3897/zookeys.198.2337 (PMC3368255; doi:10.3897/zookeys.198.2337)
Supplement: XML Treatment for Pirunipygus [file zookeys.198.2337-treatment8.xml]

<!DOCTYPE tp:taxon-treatment
  PUBLIC "-//TaxonX//DTD Taxonomic Treatment Publishing DTD v0 20100105//EN" "tax-treatment-NSO.dtd">
<tp:taxon-treatment xmlns:tp="http://www.plazi.org/taxpub"><tp:treatment-meta><mixed-citation publication-type="journal"><person-group><name><surname>Pinto-da-Rocha</surname><given-names>Ricardo</given-names></name><name><surname>Benedetti</surname><given-names>Alípio Rezende</given-names></name><name><surname>de Vasconcelos</surname><given-names>Eduardo Gomes</given-names></name><name><surname>Hara</surname><given-names>Marcos Ryotaro</given-names></name></person-group><article-title>New systematic assignments in Gonyleptoidea (Arachnida, Opiliones, Laniatores)</article-title><source>Zookeys</source><day>30</day><month>5</month><year>2012</year><volume>2012</volume><issue>198</issue><fpage>25</fpage><lpage>68</lpage><pub-id pub-id-type="doi">10.3897/zookeys.198.2337</pub-id></mixed-citation></tp:treatment-meta><tp:nomenclature><tp:taxon-name>
                            <tp:taxon-name-part taxon-name-part-type="genus">Pirunipygus</tp:taxon-name-part>
                        <object-id xmlns:xlink="http://www.w3.org/1999/xlink" xlink:type="simple">http://species-id.net/wiki/Pirunipygus</object-id>
								</tp:taxon-name><tp:taxon-authority>Roewer, 1936</tp:taxon-authority><tp:taxon-status xmlns:xlink="http://www.w3.org/1999/xlink" xlink:type="simple">new subfamily assignment</tp:taxon-status><tp:nomenclature-citation-list><tp:nomenclature-citation><tp:taxon-name>Pirunipygus</tp:taxon-name><comment> Roewer, 1936: 341; <xref ref-type="bibr" rid="B22">Kury 2003</xref>: 187; (type species: <italic><tp:taxon-name>Pirunipygus paradoxus</tp:taxon-name></italic> Roewer, 1936, by monotypy).</comment></tp:nomenclature-citation></tp:nomenclature-citation-list></tp:nomenclature><tp:treatment-sec sec-type="Diagnosis"><title>Diagnosis.</title><p><italic><tp:taxon-name>Pirunipygus</tp:taxon-name></italic> is a monotypic genus and resembles <tp:taxon-name>Ampycinae</tp:taxon-name> genera with a paramedian pair of enlarged tubercles on scutal areas I–II as <italic><tp:taxon-name>Ampycus</tp:taxon-name></italic> Simon, 1879, <italic><tp:taxon-name>Hexabunus</tp:taxon-name></italic> Roewer, 1913, <italic><tp:taxon-name>Neopachyloides</tp:taxon-name></italic> Roewer, 1913 and <italic><tp:taxon-name>Parahernandria</tp:taxon-name></italic> Go<!--PageBreak--><!--PageBreak-->odnight &amp; Goodnight, 1947. <italic><tp:taxon-name>Pirunipygus paradoxus</tp:taxon-name></italic> can be distinguished from these genera by the following combination of characters: ocularium with a median spiniform apophysis (<xref ref-type="fig" rid="F5">Fig. 5A</xref>); dorsal scutum with secondary tubercles (sensu <xref ref-type="bibr" rid="B29">Maury 1992</xref>); scutal area III with a paramedian pair of spiniform apophyses; free tergite II with a median spiniform apophysis; free tergite III with three spiniform apophyses, the middle one largest and bifid.
                        </p></tp:treatment-sec><tp:treatment-sec sec-type="Composition"><title>Composition.</title><p>Monotypic.</p><fig id="F5" position="float" orientation="portrait"><label>Figure 5.</label><caption><p><italic><tp:taxon-name>Pirunipygus paradoxus</tp:taxon-name></italic> Roewer. Male (holotype): <bold>A</bold> habitus, dorsal view. Distal part of penis (holotype) <bold>B</bold> in dorsal view; <bold>C</bold> ditto, left lateral view. <bold>B, C</bold> at same scale. Scale bar: <bold>A</bold> = 1 mm. Scale bar: <bold>B</bold> = 0.1 mm.</p></caption><graphic xmlns:xlink="http://www.w3.org/1999/xlink" xlink:href="ZooKeys-198-025-g005.jpg" position="float" orientation="portrait" xlink:type="simple"/></fig></tp:treatment-sec><ref-list><ref id="B22"><mixed-citation xmlns:xlink="http://www.w3.org/1999/xlink" xlink:type="simple"><person-group><name name-style="western"><surname>Kury</surname><given-names>AB</given-names></name></person-group> (<year>2003</year>) <article-title>Annotated catalogue of the Laniatores of the New World (Arachnida, Opiliones)</article-title>. <source>Revista Ibérica de Aracnología</source><volume>1</volume>: <fpage>5</fpage>–<lpage>337</lpage>.</mixed-citation></ref><ref id="B29"><mixed-citation xmlns:xlink="http://www.w3.org/1999/xlink" xlink:type="simple"><person-group><name name-style="western"><surname>Maury</surname><given-names>EA</given-names></name></person-group> (<year>1992</year>)<article-title> Gonyleptidae (Opiliones) del bosque subantartico chileno-argentino II. Los generos <italic>Corralia</italic> Roewer, 1913 y <italic>Spinivunus</italic> Roewer, 1943.</article-title><source>Boletin de la Sociedad de Biología de Concepción </source><volume>63</volume>: <fpage>133</fpage>-<lpage>145</lpage>.</mixed-citation></ref></ref-list></tp:taxon-treatment>
