# Supplementary material for: New systematic assignments in Gonyleptoidea (Arachnida, Opiliones, Laniatores)
Source: Zookeys. 2012 May 30;(198):25–68. doi: 10.3897/zookeys.198.2337 (PMC3368255; doi:10.3897/zookeys.198.2337)
Supplement: XML Treatment for Pirunipygus paradoxus [file zookeys.198.2337-treatment9.xml]

<!DOCTYPE tp:taxon-treatment
  PUBLIC "-//TaxonX//DTD Taxonomic Treatment Publishing DTD v0 20100105//EN" "tax-treatment-NSO.dtd">
<tp:taxon-treatment xmlns:tp="http://www.plazi.org/taxpub"><tp:treatment-meta><mixed-citation publication-type="journal"><person-group><name><surname>Pinto-da-Rocha</surname><given-names>Ricardo</given-names></name><name><surname>Benedetti</surname><given-names>Alípio Rezende</given-names></name><name><surname>de Vasconcelos</surname><given-names>Eduardo Gomes</given-names></name><name><surname>Hara</surname><given-names>Marcos Ryotaro</given-names></name></person-group><article-title>New systematic assignments in Gonyleptoidea (Arachnida, Opiliones, Laniatores)</article-title><source>Zookeys</source><day>30</day><month>5</month><year>2012</year><volume>2012</volume><issue>198</issue><fpage>25</fpage><lpage>68</lpage><pub-id pub-id-type="doi">10.3897/zookeys.198.2337</pub-id></mixed-citation></tp:treatment-meta><tp:nomenclature><tp:taxon-name>
                            <tp:taxon-name-part taxon-name-part-type="genus">Pirunipygus</tp:taxon-name-part>
                            <tp:taxon-name-part taxon-name-part-type="species">paradoxus</tp:taxon-name-part>
                        <object-id xmlns:xlink="http://www.w3.org/1999/xlink" xlink:type="simple">http://species-id.net/wiki/Pirunipygus_paradoxus</object-id>
								</tp:taxon-name><tp:taxon-authority>Roewer, 1936</tp:taxon-authority><xref ref-type="fig" rid="F5">Fig. 5</xref><tp:nomenclature-citation-list><tp:nomenclature-citation><tp:taxon-name>Pirunipygus paradoxus</tp:taxon-name><comment> Roewer, 1936: 341, fig. 4 (♂); <xref ref-type="bibr" rid="B22">Kury 2003</xref>: 106; (male holotype, Peru, Junin, Tarma, SMF 6180/85, examined).</comment></tp:nomenclature-citation></tp:nomenclature-citation-list></tp:nomenclature><tp:treatment-sec sec-type="Description"><title>Description.</title><p>Penis (<xref ref-type="fig" rid="F5">Fig. 5B–C</xref>; holotype): ventral plate sub hexagonal, deep U-cleft on distal margin, 3–4 distal pairs of setae (2–3 distalmost curved), 2 pairs of dorsal median setae of moderate size, 2 pairs of ventral median small setae. Stylus wide on basal ¾, apex twisted, with a patch of ventral subapical trichomes and some scattered apically. Glans without dorsal and ventral processes.
                        </p></tp:treatment-sec><tp:treatment-sec sec-type="Taxonomical note"><title>Taxonomical note.</title><p>Both <italic><tp:taxon-name>Neopachyloides peruvianus</tp:taxon-name></italic> and <italic><tp:taxon-name>Pirunipygus paradoxus</tp:taxon-name></italic> were formerly placed in <tp:taxon-name>Gonyleptidae</tp:taxon-name>, <tp:taxon-name>Pachylinae</tp:taxon-name>. These two species show the following diagnostic characteristics of <tp:taxon-name>Ampycinae</tp:taxon-name> (<xref ref-type="bibr" rid="B22">Kury 2003</xref>), viz., body coloration black, integument with huge rounded tubercles, stout apophysis on free tergite III, ventral plate of penis with deep U-shape cleft on distal margin, absence of dorsal and ventral processes of glans.
                        </p></tp:treatment-sec><tp:treatment-sec><!--Section generated to contain objects referenced in tp:taxon-treatment.--><fig id="F5" position="float" orientation="portrait"><label>Figure 5.</label><caption><p><italic><tp:taxon-name>Pirunipygus paradoxus</tp:taxon-name></italic> Roewer. Male (holotype): <bold>A</bold> habitus, dorsal view. Distal part of penis (holotype) <bold>B</bold> in dorsal view; <bold>C</bold> ditto, left lateral view. <bold>B, C</bold> at same scale. Scale bar: <bold>A</bold> = 1 mm. Scale bar: <bold>B</bold> = 0.1 mm.</p></caption><graphic xmlns:xlink="http://www.w3.org/1999/xlink" xlink:href="ZooKeys-198-025-g005.jpg" position="float" orientation="portrait" xlink:type="simple"/></fig></tp:treatment-sec><ref-list><ref id="B22"><mixed-citation xmlns:xlink="http://www.w3.org/1999/xlink" xlink:type="simple"><person-group><name name-style="western"><surname>Kury</surname><given-names>AB</given-names></name></person-group> (<year>2003</year>) <article-title>Annotated catalogue of the Laniatores of the New World (Arachnida, Opiliones)</article-title>. <source>Revista Ibérica de Aracnología</source><volume>1</volume>: <fpage>5</fpage>–<lpage>337</lpage>.</mixed-citation></ref></ref-list></tp:taxon-treatment>
