# Supplementary material for: New systematic assignments in Gonyleptoidea (Arachnida, Opiliones, Laniatores)
Source: Zookeys. 2012 May 30;(198):25–68. doi: 10.3897/zookeys.198.2337 (PMC3368255; doi:10.3897/zookeys.198.2337)
Supplement: XML Treatment for Acanthogonyleptes [file zookeys.198.2337-treatment10.xml]

<!DOCTYPE tp:taxon-treatment
  PUBLIC "-//TaxonX//DTD Taxonomic Treatment Publishing DTD v0 20100105//EN" "tax-treatment-NSO.dtd">
<tp:taxon-treatment xmlns:tp="http://www.plazi.org/taxpub"><tp:treatment-meta><mixed-citation publication-type="journal"><person-group><name><surname>Pinto-da-Rocha</surname><given-names>Ricardo</given-names></name><name><surname>Benedetti</surname><given-names>Alípio Rezende</given-names></name><name><surname>de Vasconcelos</surname><given-names>Eduardo Gomes</given-names></name><name><surname>Hara</surname><given-names>Marcos Ryotaro</given-names></name></person-group><article-title>New systematic assignments in Gonyleptoidea (Arachnida, Opiliones, Laniatores)</article-title><source>Zookeys</source><day>30</day><month>5</month><year>2012</year><volume>2012</volume><issue>198</issue><fpage>25</fpage><lpage>68</lpage><pub-id pub-id-type="doi">10.3897/zookeys.198.2337</pub-id></mixed-citation></tp:treatment-meta><tp:nomenclature><tp:taxon-name>
                            <tp:taxon-name-part taxon-name-part-type="genus">Acanthogonyleptes</tp:taxon-name-part>
                        <object-id xmlns:xlink="http://www.w3.org/1999/xlink" xlink:type="simple">http://species-id.net/wiki/Acanthogonyleptes</object-id>
								</tp:taxon-name><tp:taxon-authority>Mello-Leitão, 1922</tp:taxon-authority><tp:nomenclature-citation-list><tp:nomenclature-citation><tp:taxon-name>Acanthogonyleptes</tp:taxon-name><comment> Mello-Leitão, 1922: 336; <xref ref-type="bibr" rid="B22">Kury 2003</xref>:137; <xref ref-type="bibr" rid="B8">DaSilva and Pinto-da-Rocha 2010</xref>: 626; (type species: <italic><tp:taxon-name>Acanthogonyleptes pulcher</tp:taxon-name></italic> Mello-Leitão, 1922, by original designation).</comment></tp:nomenclature-citation><tp:nomenclature-citation><tp:taxon-name>Centroleptes</tp:taxon-name><comment> Roewer, 1943: 45; <xref ref-type="bibr" rid="B22">Kury 2003</xref>: 122; (type species: <italic><tp:taxon-name>Centroleptes flavus</tp:taxon-name></italic> Roewer, 1943, by monotypy). <bold>Syn. n.</bold></comment></tp:nomenclature-citation></tp:nomenclature-citation-list></tp:nomenclature><tp:treatment-sec sec-type="Diagnosis"><title>Diagnosis.</title><p>As in <xref ref-type="bibr" rid="B22">Kury (2003</xref>: 137).</p></tp:treatment-sec><tp:treatment-sec sec-type="Taxonomical note"><title>Taxonomical note.</title><p>The monotypic genus <italic><tp:taxon-name>Centroleptes</tp:taxon-name></italic> is a subjective synonym of <italic><tp:taxon-name>Acanthogonyleptes</tp:taxon-name></italic>, since the type examined material of <italic><tp:taxon-name>Centroleptes flavus</tp:taxon-name></italic> and <italic><tp:taxon-name>Acanthogonyleptes singularis</tp:taxon-name></italic> are identical and synonymized here.
                        </p></tp:treatment-sec><tp:treatment-sec sec-type="Composition"><title>Composition.</title><p><italic><tp:taxon-name>Acanthogonyleptes alticola</tp:taxon-name></italic> (Mello-Leitão, 1922); <italic><tp:taxon-name>Acanthogonyleptes editus</tp:taxon-name></italic> (Roewer, 1943); <italic><tp:taxon-name>Acanthogonyleptes fallax</tp:taxon-name></italic> (Mello-Leitão, 1932); <italic><tp:taxon-name>Acanthogonyleptes fulvigranulatus</tp:taxon-name></italic> (Mello-Leitão, 1922); <italic><tp:taxon-name>Acanthogonyleptes marmoratus</tp:taxon-name></italic> (Mello-Leitão, 1940); <italic><tp:taxon-name>Acanthogonyleptes pictus</tp:taxon-name></italic> (Piza, 1942); <italic><tp:taxon-name>Acanthogonyleptes singularis</tp:taxon-name></italic> (Mello-Leitão, 1935); <italic><tp:taxon-name>Acanthogonyleptes soaresi</tp:taxon-name></italic> (Mello-Leitão, 1944); <italic><tp:taxon-name>Acanthogonyleptes variolosus</tp:taxon-name></italic> (Mello-Leitão, 1940).
                        </p></tp:treatment-sec><ref-list><ref id="B22"><mixed-citation xmlns:xlink="http://www.w3.org/1999/xlink" xlink:type="simple"><person-group><name name-style="western"><surname>Kury</surname><given-names>AB</given-names></name></person-group> (<year>2003</year>) <article-title>Annotated catalogue of the Laniatores of the New World (Arachnida, Opiliones)</article-title>. <source>Revista Ibérica de Aracnología</source><volume>1</volume>: <fpage>5</fpage>–<lpage>337</lpage>.</mixed-citation></ref><ref id="B8"><mixed-citation xmlns:xlink="http://www.w3.org/1999/xlink" xlink:type="simple"><person-group><name name-style="western"><surname>DaSilva</surname><given-names>MB</given-names></name><name name-style="western"><surname>Pinto-da-Rocha</surname><given-names>R</given-names></name></person-group> (<year>2010</year>)<article-title> Systematic review and cladistic analysis of the Hernandariinae (Opiliones: Gonyleptidae).</article-title><source>Zoologia </source><volume>27</volume> (<issue>4</issue>): <fpage>577</fpage>-<lpage>642</lpage>.</mixed-citation></ref></ref-list></tp:taxon-treatment>
