# Supplementary material for: New systematic assignments in Gonyleptoidea (Arachnida, Opiliones, Laniatores)
Source: Zookeys. 2012 May 30;(198):25–68. doi: 10.3897/zookeys.198.2337 (PMC3368255; doi:10.3897/zookeys.198.2337)
Supplement: XML Treatment for Acanthogonyleptes singularis [file zookeys.198.2337-treatment11.xml]

<!DOCTYPE tp:taxon-treatment
  PUBLIC "-//TaxonX//DTD Taxonomic Treatment Publishing DTD v0 20100105//EN" "tax-treatment-NSO.dtd">
<tp:taxon-treatment xmlns:tp="http://www.plazi.org/taxpub"><tp:treatment-meta><mixed-citation publication-type="journal"><person-group><name><surname>Pinto-da-Rocha</surname><given-names>Ricardo</given-names></name><name><surname>Benedetti</surname><given-names>Alípio Rezende</given-names></name><name><surname>de Vasconcelos</surname><given-names>Eduardo Gomes</given-names></name><name><surname>Hara</surname><given-names>Marcos Ryotaro</given-names></name></person-group><article-title>New systematic assignments in Gonyleptoidea (Arachnida, Opiliones, Laniatores)</article-title><source>Zookeys</source><day>30</day><month>5</month><year>2012</year><volume>2012</volume><issue>198</issue><fpage>25</fpage><lpage>68</lpage><pub-id pub-id-type="doi">10.3897/zookeys.198.2337</pub-id></mixed-citation></tp:treatment-meta><tp:nomenclature><tp:taxon-name>
                            <tp:taxon-name-part taxon-name-part-type="genus">Acanthogonyleptes</tp:taxon-name-part>
                            <tp:taxon-name-part taxon-name-part-type="species">singularis</tp:taxon-name-part>
                        <object-id xmlns:xlink="http://www.w3.org/1999/xlink" xlink:type="simple">http://species-id.net/wiki/Acanthogonyleptes_singularis</object-id>
								</tp:taxon-name><tp:taxon-authority>(Mello-Leitão, 1935)</tp:taxon-authority><tp:nomenclature-citation-list><tp:nomenclature-citation><tp:taxon-name>Adelphobunus singularis</tp:taxon-name><comment> Mello-Leitão, 1935: 392, fig. 19 (♂); <xref ref-type="bibr" rid="B22">Kury 2003</xref>: 137; (male holotype; Brazil, São Paulo, Ribeirão Pires, IBSP 17, examined).</comment></tp:nomenclature-citation><tp:nomenclature-citation><tp:taxon-name>Sphaerobunus singularis</tp:taxon-name><comment>: <xref ref-type="bibr" rid="B22">Kury 2003</xref>: 139.</comment></tp:nomenclature-citation><tp:nomenclature-citation><tp:taxon-name>Acanthogonyleptes singularis</tp:taxon-name><comment>: <xref ref-type="bibr" rid="B8">DaSilva and Pinto-da-Rocha 2010</xref>: 626.</comment></tp:nomenclature-citation><tp:nomenclature-citation><tp:taxon-name>Bocaina marmorata</tp:taxon-name><comment> Piza, 1943: 46, fig. 5 (♂); <xref ref-type="bibr" rid="B22">Kury 2003</xref>: 139; (male holotype, Brazil, São Paulo, Serra da <tp:taxon-name>Bocaina</tp:taxon-name>, Fazenda Águas de Santa Rosa, MZSP 810, examined). Synonymy established by <xref ref-type="bibr" rid="B65">Soares and Soares (1987)</xref>.</comment></tp:nomenclature-citation><tp:nomenclature-citation><tp:taxon-name>Centroleptes flavus</tp:taxon-name><comment> Roewer, 1943: 45, fig. 50 (♀); <xref ref-type="bibr" rid="B22">Kury 2003</xref>: 122; (female holotype, Brazil, Santa <tp:taxon-name>Catarina</tp:taxon-name>, Seara, Nova Teutonia, SMF 6430/63, examined). <bold>Syn. n.</bold></comment></tp:nomenclature-citation></tp:nomenclature-citation-list></tp:nomenclature><tp:treatment-sec sec-type="Material examined"><title>Material examined.</title><p>BRAZIL. São Paulo: São José do Barreiro (Serra da <tp:taxon-name>Bocaina</tp:taxon-name>, Fazendas Águas de Santa Rosa), female holotype of <italic><tp:taxon-name>Bocaina marmorata</tp:taxon-name></italic> Piza (MZSP 810); Ribeirão Pires, male holotype of <italic><tp:taxon-name>Adelphobunus singularis</tp:taxon-name></italic> Mello-Leitão (IBSP 17); São José do Barreiro, 1 ♂ (HEMS 761); Santo André, 1 ♂ &amp; 1 ♀ (MZSP 21257). Santa <tp:taxon-name>Catarina</tp:taxon-name>: Seara (Nova Teutônia), ♀ holotype of <italic><tp:taxon-name>Centroleptes flavus</tp:taxon-name></italic> Roewer (SMF 6430/63).
                        </p></tp:treatment-sec><tp:treatment-sec sec-type="Diagnosis"><title>Diagnosis.</title><p><italic><tp:taxon-name>Acanthogonyleptes singularis</tp:taxon-name></italic> and <italic><tp:taxon-name>Acanthogonyleptes variolosus</tp:taxon-name></italic> can be distinguished from the remaining species of the genus by the presence of a median single elevation on scutal area III. Males of <italic><tp:taxon-name>Acanthogonyleptes singularis</tp:taxon-name></italic> can be distinguished from those of <italic><tp:taxon-name>Acanthogonyleptes variolosus</tp:taxon-name></italic> by the presence of a robust curved retrolateral apophysis on trochanter IV.
                        </p></tp:treatment-sec><tp:treatment-sec sec-type="Taxonomical note"><title>Taxonomical note.</title><p>The genus <italic><tp:taxon-name>Acanthogonyleptes</tp:taxon-name></italic> is a morphologically homogeneous group, probably representing a monophyletic group (see <italic><tp:taxon-name>Sphaerobunus</tp:taxon-name></italic> in <xref ref-type="bibr" rid="B22">Kury 2003</xref>). <italic><tp:taxon-name>Acanthogonyleptes singularis</tp:taxon-name></italic> and <italic><tp:taxon-name>Centroleptes flavus</tp:taxon-name></italic> bear a median single elevation on scutal area III. In addition, the morphology of female leg IV of both <italic><tp:taxon-name>Acanthogonyleptes singularis</tp:taxon-name></italic> and <italic><tp:taxon-name>Centroleptes flavus</tp:taxon-name></italic> are identical. The geographical records of <italic><tp:taxon-name>Acanthogonyleptes singularis</tp:taxon-name></italic> include localities in the Brazilian states of São Paulo and Rio de Janeiro. The only known specimen identified as <italic><tp:taxon-name>Centroleptes flavus</tp:taxon-name></italic> is the holotype, supposedly collected in Seara (Nova Teutônia), and therefore the locality cited by <xref ref-type="bibr" rid="B54">Roewer (1943)</xref> is considered wrong.
                        </p></tp:treatment-sec><ref-list><ref id="B22"><mixed-citation xmlns:xlink="http://www.w3.org/1999/xlink" xlink:type="simple"><person-group><name name-style="western"><surname>Kury</surname><given-names>AB</given-names></name></person-group> (<year>2003</year>) <article-title>Annotated catalogue of the Laniatores of the New World (Arachnida, Opiliones)</article-title>. <source>Revista Ibérica de Aracnología</source><volume>1</volume>: <fpage>5</fpage>–<lpage>337</lpage>.</mixed-citation></ref><ref id="B8"><mixed-citation xmlns:xlink="http://www.w3.org/1999/xlink" xlink:type="simple"><person-group><name name-style="western"><surname>DaSilva</surname><given-names>MB</given-names></name><name name-style="western"><surname>Pinto-da-Rocha</surname><given-names>R</given-names></name></person-group> (<year>2010</year>)<article-title> Systematic review and cladistic analysis of the Hernandariinae (Opiliones: Gonyleptidae).</article-title><source>Zoologia </source><volume>27</volume> (<issue>4</issue>): <fpage>577</fpage>-<lpage>642</lpage>.</mixed-citation></ref><ref id="B65"><mixed-citation xmlns:xlink="http://www.w3.org/1999/xlink" xlink:type="simple"><person-group><name name-style="western"><surname>Soares</surname><given-names>HEM</given-names></name><name name-style="western"><surname>Soares</surname><given-names>BAM</given-names></name></person-group> (<year>1987</year>)<article-title> Opera Opiliologica Varia. XIX. (Opiliones, Gonyleptidae).</article-title><source>Revista Brasileira de Entomologia </source><volume>31</volume> (<issue>3</issue>): <fpage>457</fpage>-<lpage>463</lpage>.</mixed-citation></ref><ref id="B54"><mixed-citation xmlns:xlink="http://www.w3.org/1999/xlink" xlink:type="simple"><person-group><name name-style="western"><surname>Roewer</surname><given-names>CF</given-names></name></person-group> (<year>1943</year>)<article-title> Weitere Weberknechte XI. Über Gonyleptiden.</article-title><source>Senckenbergiana biologica </source><volume>26</volume>(<issue>1–3</issue>): <fpage>12</fpage>-<lpage>68</lpage>.</mixed-citation></ref></ref-list></tp:taxon-treatment>
