# Supplementary material for: New systematic assignments in Gonyleptoidea (Arachnida, Opiliones, Laniatores)
Source: Zookeys. 2012 May 30;(198):25–68. doi: 10.3897/zookeys.198.2337 (PMC3368255; doi:10.3897/zookeys.198.2337)
Supplement: XML Treatment for Geraeocormobius sylvarum [file zookeys.198.2337-treatment12.xml]

<!DOCTYPE tp:taxon-treatment
  PUBLIC "-//TaxonX//DTD Taxonomic Treatment Publishing DTD v0 20100105//EN" "tax-treatment-NSO.dtd">
<tp:taxon-treatment xmlns:tp="http://www.plazi.org/taxpub"><tp:treatment-meta><mixed-citation publication-type="journal"><person-group><name><surname>Pinto-da-Rocha</surname><given-names>Ricardo</given-names></name><name><surname>Benedetti</surname><given-names>Alípio Rezende</given-names></name><name><surname>de Vasconcelos</surname><given-names>Eduardo Gomes</given-names></name><name><surname>Hara</surname><given-names>Marcos Ryotaro</given-names></name></person-group><article-title>New systematic assignments in Gonyleptoidea (Arachnida, Opiliones, Laniatores)</article-title><source>Zookeys</source><day>30</day><month>5</month><year>2012</year><volume>2012</volume><issue>198</issue><fpage>25</fpage><lpage>68</lpage><pub-id pub-id-type="doi">10.3897/zookeys.198.2337</pub-id></mixed-citation></tp:treatment-meta><tp:nomenclature><tp:taxon-name>
                            <tp:taxon-name-part taxon-name-part-type="genus">Geraeocormobius</tp:taxon-name-part>
                            <tp:taxon-name-part taxon-name-part-type="species">sylvarum</tp:taxon-name-part>
                        <object-id xmlns:xlink="http://www.w3.org/1999/xlink" xlink:type="simple">http://species-id.net/wiki/Geraeocormobius_sylvarum</object-id>
								</tp:taxon-name><tp:taxon-authority>Holmberg, 1887</tp:taxon-authority><tp:nomenclature-citation-list><tp:nomenclature-citation><tp:taxon-name>Geraecormobius sylvarum</tp:taxon-name><comment> Holmberg, 1887: 211, fig. unnumbered (♂); <xref ref-type="bibr" rid="B22">Kury 2003</xref>: 125; (1 male &amp; 1 female syntypes, <tp:taxon-name>Argentina</tp:taxon-name>, Misiones, Santa Ana, near river Piraí Mirín, type depository unknown)<!--PageBreak-->.</comment></tp:nomenclature-citation><tp:nomenclature-citation><tp:taxon-name>Discocyrtus serrifemur</tp:taxon-name><comment> Roewer, 1943: 21, fig. 10 (♂); (1 male &amp; 8 female syntypes, Brazil, Santa <tp:taxon-name>Catarina</tp:taxon-name>, Nova Teutônia, SMF 6193/104, examined). <bold>Syn. n.</bold></comment></tp:nomenclature-citation><tp:nomenclature-citation><tp:taxon-name>Geraeocormobius sylvarum</tp:taxon-name><comment><xref ref-type="bibr" rid="B3">Acosta et al. 2007a</xref>: 303, figs 1–3 (map, ♂♀).</comment></tp:nomenclature-citation></tp:nomenclature-citation-list></tp:nomenclature><tp:treatment-sec sec-type="Other material examined"><title>Other material examined.</title><p>Brazil. Paraná: Cachoeirinha, 2 ♂ &amp; 5 ♀ (MNRJ 26912); Paranavaí, 6 ♂ &amp; 7 ♀ (MNRJ 4732).</p></tp:treatment-sec><tp:treatment-sec sec-type="Taxonomical note"><title>Taxonomical note.</title><p><xref ref-type="bibr" rid="B54">Roewer (1943)</xref> placed <italic><tp:taxon-name>Discocyrtus serrifemur</tp:taxon-name></italic> in the <tp:taxon-name>Pachylinae</tp:taxon-name> based on the observation of pigmentation on posterior part of dorsal scutum, which he assumed erroneously to be the scutal area IV. Both sexes of type series of <italic><tp:taxon-name>Discocyrtus serrifemur</tp:taxon-name></italic> are identical to <italic><tp:taxon-name>Geraeocormobius sylvarum</tp:taxon-name></italic>. In general, females of <tp:taxon-name>Gonyleptinae</tp:taxon-name> do not show conspicuous diagnostic characters, which are mainly seen in male tegumentary ornamentation. Both male and female specimens of <italic><tp:taxon-name>Geraeocormobius sylvarum</tp:taxon-name></italic> preserved in 70% alcohol present a general black coloration with olive or yellowish lateral marks on the dorsal scutum, with white pedipalps. <italic><tp:taxon-name>Geraeocormobius sylvarum</tp:taxon-name></italic> could be confused with <italic><tp:taxon-name>Geraeocormobius rohri</tp:taxon-name></italic> (Mello-Leitão) and <italic><tp:taxon-name>Geraeocormobius salebrosus</tp:taxon-name></italic> (Roewer) because of its relatively larger body size, presence of large rounded tubercles on the scutal area III, general black coloration and geographical occurrence. However, <italic><tp:taxon-name>Geraeocormobius sylvarum</tp:taxon-name></italic> can be distinguished from them by the white pedipalps.
                        </p></tp:treatment-sec><ref-list><ref id="B22"><mixed-citation xmlns:xlink="http://www.w3.org/1999/xlink" xlink:type="simple"><person-group><name name-style="western"><surname>Kury</surname><given-names>AB</given-names></name></person-group> (<year>2003</year>) <article-title>Annotated catalogue of the Laniatores of the New World (Arachnida, Opiliones)</article-title>. <source>Revista Ibérica de Aracnología</source><volume>1</volume>: <fpage>5</fpage>–<lpage>337</lpage>.</mixed-citation></ref><ref id="B3"><mixed-citation xmlns:xlink="http://www.w3.org/1999/xlink" xlink:type="simple"><person-group><name name-style="western"><surname>Acosta</surname><given-names>LE</given-names></name><name name-style="western"><surname>Kury</surname><given-names>AB</given-names></name><name name-style="western"><surname>Juárez</surname><given-names>ML</given-names></name></person-group> (<year>2007a</year>)<article-title> New records <italic>of Geraeocormobius sylvarum</italic> (Arachnida, Opiliones, Gonyleptidae): with a remarkable disjuction in northwestern Argentina.</article-title><source>Boletín Sociedad Entomológica Aragonesa </source><volume>41</volume>: <fpage>303</fpage>-<lpage>306</lpage>.</mixed-citation></ref><ref id="B54"><mixed-citation xmlns:xlink="http://www.w3.org/1999/xlink" xlink:type="simple"><person-group><name name-style="western"><surname>Roewer</surname><given-names>CF</given-names></name></person-group> (<year>1943</year>)<article-title> Weitere Weberknechte XI. Über Gonyleptiden.</article-title><source>Senckenbergiana biologica </source><volume>26</volume>(<issue>1–3</issue>): <fpage>12</fpage>-<lpage>68</lpage>.</mixed-citation></ref></ref-list></tp:taxon-treatment>
