# Supplementary material for: New systematic assignments in Gonyleptoidea (Arachnida, Opiliones, Laniatores)
Source: Zookeys. 2012 May 30;(198):25–68. doi: 10.3897/zookeys.198.2337 (PMC3368255; doi:10.3897/zookeys.198.2337)
Supplement: XML Treatment for Gonyleptellus bimaculatus [file zookeys.198.2337-treatment13.xml]

<!DOCTYPE tp:taxon-treatment
  PUBLIC "-//TaxonX//DTD Taxonomic Treatment Publishing DTD v0 20100105//EN" "tax-treatment-NSO.dtd">
<tp:taxon-treatment xmlns:tp="http://www.plazi.org/taxpub"><tp:treatment-meta><mixed-citation publication-type="journal"><person-group><name><surname>Pinto-da-Rocha</surname><given-names>Ricardo</given-names></name><name><surname>Benedetti</surname><given-names>Alípio Rezende</given-names></name><name><surname>de Vasconcelos</surname><given-names>Eduardo Gomes</given-names></name><name><surname>Hara</surname><given-names>Marcos Ryotaro</given-names></name></person-group><article-title>New systematic assignments in Gonyleptoidea (Arachnida, Opiliones, Laniatores)</article-title><source>Zookeys</source><day>30</day><month>5</month><year>2012</year><volume>2012</volume><issue>198</issue><fpage>25</fpage><lpage>68</lpage><pub-id pub-id-type="doi">10.3897/zookeys.198.2337</pub-id></mixed-citation></tp:treatment-meta><tp:nomenclature><tp:taxon-name>
                            <tp:taxon-name-part taxon-name-part-type="genus">Gonyleptellus</tp:taxon-name-part>
                            <tp:taxon-name-part taxon-name-part-type="species">bimaculatus</tp:taxon-name-part>
                        <object-id xmlns:xlink="http://www.w3.org/1999/xlink" xlink:type="simple">http://species-id.net/wiki/Gonyleptellus_bimaculatus</object-id>
								</tp:taxon-name><tp:taxon-authority>(Sørensen, 1884)</tp:taxon-authority><tp:taxon-status xmlns:xlink="http://www.w3.org/1999/xlink" xlink:type="simple">comb. n.</tp:taxon-status><tp:nomenclature-citation-list><tp:nomenclature-citation><tp:taxon-name>Gonyleptes bimaculatus</tp:taxon-name><comment> Sørensen, 1884: 605; (female holotype, Brazil, ZMUC, examined from digital photos).</comment></tp:nomenclature-citation><tp:nomenclature-citation><tp:taxon-name>Paragonyleptes bimaculatus</tp:taxon-name><comment>: <xref ref-type="bibr" rid="B48">Roewer 1913</xref>: 243.</comment></tp:nomenclature-citation><tp:nomenclature-citation><tp:taxon-name>Gonyleptes cancellatus</tp:taxon-name><comment> Roewer, 1917: 127, fig. 26 (♂); (male holotype, Brazil, São Paulo, Santos, SMF 1320, examined). <bold>Syn. n.</bold></comment></tp:nomenclature-citation><tp:nomenclature-citation><tp:taxon-name>Gonyleptellus cancellatus</tp:taxon-name><comment>: <xref ref-type="bibr" rid="B22">Kury 2003</xref>: 126.</comment></tp:nomenclature-citation><tp:nomenclature-citation><tp:taxon-name>"Paragonyleptes" bimaculatus</tp:taxon-name><comment>: <xref ref-type="bibr" rid="B22">Kury 2003</xref>: 121.</comment></tp:nomenclature-citation></tp:nomenclature-citation-list></tp:nomenclature><tp:treatment-sec sec-type="Material examined"><title>Material examined.</title><p>BRAZIL. Locality not specified further, female holotype of <italic><tp:taxon-name>Gonyleptes bimaculatus</tp:taxon-name></italic>, examined by digital photos (ZMUC). São Paulo: Santos, ♂ holotype of <italic><tp:taxon-name>Gonyleptes cancellatus</tp:taxon-name></italic> (SMF 1320); Bananal (Estação Ecológica do Bananal), A. Monteiro leg., IV.2004, 10 ♂ &amp; 10 ♀ (MZSP 27804). Rio de Janeiro: Itatiaia (Parque Nacional do Itatiaia), Equipe Biota leg., 8–15.VI.2001, 3 ♂ &amp; 1 ♀ (MZSP 21746); Terezópolis (Parque Nacional da Serra dos Órgãos, sede), R. Pinto-da-Rocha, S. Outeda-Jorge, C. Mattoni leg., 10.II.2007, 3 ♂ &amp; 5 ♀ (MZSP 28223); Nova Friburgo (Mury, Debossan, 950 m), R.S. Bérnils &amp; P. Labiak leg., 29.VII.1996, 6 ♂ &amp; 3 ♀ (MZSP 15120).
                        </p></tp:treatment-sec><tp:treatment-sec sec-type="Taxonomical note"><title>Taxonomical note.</title><p><xref ref-type="bibr" rid="B68">Sørensen (1884)</xref> described <italic><tp:taxon-name>Gonyleptes bimaculatus</tp:taxon-name></italic> from Brazil without any illustration. <xref ref-type="bibr" rid="B48">Roewer (1913)</xref> transferred it to <italic><tp:taxon-name>Paragonyleptes</tp:taxon-name></italic> Roewer, <!--PageBreak-->1913. <xref ref-type="bibr" rid="B22">Kury (2003)</xref> synonymized the type species (<italic><tp:taxon-name>Gonyleptes bicuspidatus</tp:taxon-name></italic> Koch, 1839) of <italic><tp:taxon-name>Paragonyleptes</tp:taxon-name></italic> with <italic><tp:taxon-name>Collonychium bicuspidatum</tp:taxon-name></italic> Bertkau, 1880 and considered some species allocated in <italic><tp:taxon-name>Paragonyleptes</tp:taxon-name></italic> as <tp:taxon-name>Gonyleptinae</tp:taxon-name> <italic>incertae sedis</italic>, such as <italic><tp:taxon-name>Gonyleptellus bimaculatus</tp:taxon-name></italic>. The examination of <italic><tp:taxon-name>Gonyleptellus bimaculatus</tp:taxon-name></italic> from detailed photos of the holotype, which is reasonably well preserved, allowed us to recognize it as <italic><tp:taxon-name>Gonyleptellus cancellatus</tp:taxon-name></italic>, a well-known species from the Brazilian states of Rio de Janeiro and São Paulo (Serra da Bocaina mountain range). Therefore, <italic><tp:taxon-name>Gonyleptellus cancellatus</tp:taxon-name></italic> is a junior synonym of <italic><tp:taxon-name>Gonyleptellus bimaculatus</tp:taxon-name></italic>. The other species of <italic><tp:taxon-name>Gonyleptellus</tp:taxon-name></italic> is <italic><tp:taxon-name>Gonyleptellus bufoninus</tp:taxon-name></italic> (Mello-Leitão, 1949), known only by its original description, which lacks illustration and its type depository is unknown (<xref ref-type="bibr" rid="B22">Kury 2003</xref>).
                        </p></tp:treatment-sec><ref-list><ref id="B48"><mixed-citation xmlns:xlink="http://www.w3.org/1999/xlink" xlink:type="simple"><person-group><name name-style="western"><surname>Roewer</surname><given-names>CF</given-names></name></person-group> (<year>1913</year>)<source> Die Familie der Gonyleptiden der Opiliones-Laniatores. Archiv für Naturgeschichte 79(4): 1–256 and 79(5): 257–472.</source></mixed-citation></ref><ref id="B22"><mixed-citation xmlns:xlink="http://www.w3.org/1999/xlink" xlink:type="simple"><person-group><name name-style="western"><surname>Kury</surname><given-names>AB</given-names></name></person-group> (<year>2003</year>) <article-title>Annotated catalogue of the Laniatores of the New World (Arachnida, Opiliones)</article-title>. <source>Revista Ibérica de Aracnología</source><volume>1</volume>: <fpage>5</fpage>–<lpage>337</lpage>.</mixed-citation></ref><ref id="B68"><mixed-citation xmlns:xlink="http://www.w3.org/1999/xlink" xlink:type="simple"><person-group><name name-style="western"><surname>Sørensen</surname><given-names>WE</given-names></name></person-group> (<year>1884</year>)<article-title> Opiliones Laniatores (Gonyleptides W. S. Olim) Musei Hauniensis.</article-title><source>Naturhistorisk Tidsskrift </source><volume>14</volume> (<issue>3</issue>): <fpage>555</fpage>-<lpage>646</lpage>.</mixed-citation></ref></ref-list></tp:taxon-treatment>
