# Supplementary material for: New systematic assignments in Gonyleptoidea (Arachnida, Opiliones, Laniatores)
Source: Zookeys. 2012 May 30;(198):25–68. doi: 10.3897/zookeys.198.2337 (PMC3368255; doi:10.3897/zookeys.198.2337)
Supplement: XML Treatment for Gonyleptes [file zookeys.198.2337-treatment14.xml]

<!DOCTYPE tp:taxon-treatment
  PUBLIC "-//TaxonX//DTD Taxonomic Treatment Publishing DTD v0 20100105//EN" "tax-treatment-NSO.dtd">
<tp:taxon-treatment xmlns:tp="http://www.plazi.org/taxpub"><tp:treatment-meta><mixed-citation publication-type="journal"><person-group><name><surname>Pinto-da-Rocha</surname><given-names>Ricardo</given-names></name><name><surname>Benedetti</surname><given-names>Alípio Rezende</given-names></name><name><surname>de Vasconcelos</surname><given-names>Eduardo Gomes</given-names></name><name><surname>Hara</surname><given-names>Marcos Ryotaro</given-names></name></person-group><article-title>New systematic assignments in Gonyleptoidea (Arachnida, Opiliones, Laniatores)</article-title><source>Zookeys</source><day>30</day><month>5</month><year>2012</year><volume>2012</volume><issue>198</issue><fpage>25</fpage><lpage>68</lpage><pub-id pub-id-type="doi">10.3897/zookeys.198.2337</pub-id></mixed-citation></tp:treatment-meta><tp:nomenclature><tp:taxon-name>
                            <tp:taxon-name-part taxon-name-part-type="genus">Gonyleptes</tp:taxon-name-part>
                        <object-id xmlns:xlink="http://www.w3.org/1999/xlink" xlink:type="simple">http://species-id.net/wiki/Gonyleptes</object-id>
								</tp:taxon-name><tp:taxon-authority>Kirby, 1819</tp:taxon-authority><tp:nomenclature-citation-list><tp:nomenclature-citation><tp:taxon-name>Gonyleptes</tp:taxon-name><comment> Kirby, 1819: 450; <xref ref-type="bibr" rid="B22">Kury 2003</xref>: 126; (type species: <italic><tp:taxon-name>Gonyleptes horridus</tp:taxon-name></italic> Kirby, 1819, by subsequent designation, <xref ref-type="bibr" rid="B48">Roewer 1913</xref>).</comment></tp:nomenclature-citation><tp:nomenclature-citation><tp:taxon-name>Collonychium</tp:taxon-name><comment> Bertkau, 1880: 108; <xref ref-type="bibr" rid="B22">Kury 2003</xref>: 122; (type species: <italic><tp:taxon-name>Collonychium bicuspidatum</tp:taxon-name></italic> Bertkau, 1880, by monotypy). <bold>Syn. n.</bold></comment></tp:nomenclature-citation></tp:nomenclature-citation-list></tp:nomenclature><tp:treatment-sec sec-type="Diagnosis"><title>Diagnosis.</title><p><italic><tp:taxon-name>Gonyleptes</tp:taxon-name></italic> is a genus composed of generally large species (dorsal scutum length longer than 8 mm), which males present femur IV with conspicuous armature and scutal areas I–III convex in lateral view. The penis presents ventral plate very convex and apex of ventral process serrate and semicircular. See taxonomical note below.
                        </p></tp:treatment-sec><tp:treatment-sec sec-type="Taxonomical note"><title>Taxonomical note.</title><p><italic><tp:taxon-name>Gonyleptes</tp:taxon-name></italic> possesses 23 species and its habitus resembles other genera placed in <tp:taxon-name>Gonyleptinae</tp:taxon-name>. As <xref ref-type="bibr" rid="B22">Kury (2003)</xref> already suggested, the generic boundaries are not so clear cut. <italic><tp:taxon-name>Collonychium</tp:taxon-name></italic> is an objective synonym of <italic><tp:taxon-name>Gonyleptes</tp:taxon-name></italic> since both type species are synonymous. It can be only distinguished from related taxa, such as <italic><tp:taxon-name>Geraeocormobius</tp:taxon-name></italic> Holmberg, 1887, by a combination of unsatisfactory Roewerian characteristics. The composition of the genus below includes the changes proposed in this article.
                        </p><p><bold>Composition.</bold> <italic><tp:taxon-name>Gonyleptes acanthopus</tp:taxon-name></italic> (Quoy &amp; Gaimard, 1824); <italic><tp:taxon-name>Gonyleptes armatus</tp:taxon-name></italic> Perty, 1833; <italic><tp:taxon-name>Gonyleptes atrus</tp:taxon-name></italic> Mello-Leitão, 1923, <bold>revalidated</bold>; <italic><tp:taxon-name>Gonyleptes barbiellinii</tp:taxon-name></italic> Mello-Leitão, 1932; <italic><tp:taxon-name>Gonyleptes calcaripes</tp:taxon-name></italic> (Roewer, 1917); <italic><tp:taxon-name>Gonyleptes curticornis</tp:taxon-name></italic> (Mello-Leitão, 1940); <italic><tp:taxon-name>Gonyleptes curvicornis</tp:taxon-name></italic> (Roewer, 1932), <bold>revalidated</bold>, <bold>comb</bold>. <bold>n</bold>.; <italic><tp:taxon-name>Gonyleptes fragilis</tp:taxon-name></italic> Mello-Leitão, 1923; <italic><tp:taxon-name>Gonyleptes gertschi</tp:taxon-name></italic> Soares &amp; Soares, 1948; <italic><tp:taxon-name>Gonyleptes gonyleptoides</tp:taxon-name></italic> (Soares &amp; Soares, 1945); <italic><tp:taxon-name>Gonyleptes granulatus</tp:taxon-name></italic> (Piza, 1940); <italic><tp:taxon-name>Gonyleptes horridus</tp:taxon-name></italic> Kirby, 1819; <italic><tp:taxon-name>Gonyleptes parcigranulatus</tp:taxon-name></italic> Soares &amp; Soares, 1949; <italic><tp:taxon-name>Gonyleptes pectinatus</tp:taxon-name></italic> Koch, 1845; <italic><tp:taxon-name>Gonyleptes pectinipes</tp:taxon-name></italic> Roewer, 1917; <italic><tp:taxon-name>Gonyleptes perlatus</tp:taxon-name></italic> (Mello-Leitão, 1935), <bold>comb</bold>. <bold>n</bold>.; <italic><tp:taxon-name>Gonyleptes pseudogranulatus</tp:taxon-name></italic> Soares &amp; Soares, 1946; <italic><tp:taxon-name>Gonyleptes pseudoguttatus</tp:taxon-name></italic> Giltay, 1928; <italic><tp:taxon-name>Gonyleptes pustulatus</tp:taxon-name></italic> Sørensen, 1884; <italic><tp:taxon-name>Gonyleptes recentissimus</tp:taxon-name></italic> Mello-Leitão, 1932; <italic><tp:taxon-name>Gonyleptes saprophilus</tp:taxon-name></italic> Mello-Leitão, 1922; <italic><tp:taxon-name>Gonyleptes vatius</tp:taxon-name></italic> Bertkau, 1880; <italic><tp:taxon-name>Gonyleptes viridisagittatus</tp:taxon-name></italic>  Soares &amp; Soares, 1945.
                        </p></tp:treatment-sec><ref-list><ref id="B22"><mixed-citation xmlns:xlink="http://www.w3.org/1999/xlink" xlink:type="simple"><person-group><name name-style="western"><surname>Kury</surname><given-names>AB</given-names></name></person-group> (<year>2003</year>) <article-title>Annotated catalogue of the Laniatores of the New World (Arachnida, Opiliones)</article-title>. <source>Revista Ibérica de Aracnología</source><volume>1</volume>: <fpage>5</fpage>–<lpage>337</lpage>.</mixed-citation></ref><ref id="B48"><mixed-citation xmlns:xlink="http://www.w3.org/1999/xlink" xlink:type="simple"><person-group><name name-style="western"><surname>Roewer</surname><given-names>CF</given-names></name></person-group> (<year>1913</year>)<source> Die Familie der Gonyleptiden der Opiliones-Laniatores. Archiv für Naturgeschichte 79(4): 1–256 and 79(5): 257–472.</source></mixed-citation></ref></ref-list></tp:taxon-treatment>
