# Supplementary material for: New systematic assignments in Gonyleptoidea (Arachnida, Opiliones, Laniatores)
Source: Zookeys. 2012 May 30;(198):25–68. doi: 10.3897/zookeys.198.2337 (PMC3368255; doi:10.3897/zookeys.198.2337)
Supplement: XML Treatment for Gonyleptes horridus [file zookeys.198.2337-treatment15.xml]

<!DOCTYPE tp:taxon-treatment
  PUBLIC "-//TaxonX//DTD Taxonomic Treatment Publishing DTD v0 20100105//EN" "tax-treatment-NSO.dtd">
<tp:taxon-treatment xmlns:tp="http://www.plazi.org/taxpub"><tp:treatment-meta><mixed-citation publication-type="journal"><person-group><name><surname>Pinto-da-Rocha</surname><given-names>Ricardo</given-names></name><name><surname>Benedetti</surname><given-names>Alípio Rezende</given-names></name><name><surname>de Vasconcelos</surname><given-names>Eduardo Gomes</given-names></name><name><surname>Hara</surname><given-names>Marcos Ryotaro</given-names></name></person-group><article-title>New systematic assignments in Gonyleptoidea (Arachnida, Opiliones, Laniatores)</article-title><source>Zookeys</source><day>30</day><month>5</month><year>2012</year><volume>2012</volume><issue>198</issue><fpage>25</fpage><lpage>68</lpage><pub-id pub-id-type="doi">10.3897/zookeys.198.2337</pub-id></mixed-citation></tp:treatment-meta><tp:nomenclature><tp:taxon-name>
                            <tp:taxon-name-part taxon-name-part-type="genus">Gonyleptes</tp:taxon-name-part>
                            <tp:taxon-name-part taxon-name-part-type="species">horridus</tp:taxon-name-part>
                        <object-id xmlns:xlink="http://www.w3.org/1999/xlink" xlink:type="simple">http://species-id.net/wiki/Gonyleptes_horridus</object-id>
								</tp:taxon-name><tp:taxon-authority>Kirby, 1819</tp:taxon-authority><xref ref-type="fig" rid="F6">Figs 6A–D</xref><xref ref-type="fig" rid="F7">7</xref><tp:nomenclature-citation-list><tp:nomenclature-citation><tp:taxon-name>Gonyleptes horridus</tp:taxon-name><comment> Kirby, 1819: 452, pl. 22, fig. 16 (♂); <xref ref-type="bibr" rid="B22">Kury 2003</xref>: 128; (male holotype, Brazil, NHM 1863.41, examined from detailed photos).</comment></tp:nomenclature-citation><tp:nomenclature-citation><tp:taxon-name>Gonyleptes bicuspidatus</tp:taxon-name><comment> Koch, 1839: 13; (2 females syntypes, Brazil, NHMW, not examined; 2 males &amp; 2 females syntypes, Brazil, ZMB 905, not examined). <bold>Syn. n.</bold></comment></tp:nomenclature-citation><tp:nomenclature-citation><tp:taxon-name>Collonychium bicuspidatum</tp:taxon-name><comment> Bertkau, 1880: 108, pl. 2, fig. 39 (♀); (female nymph holotype, Brazil, Rio de Janeiro, Rio de Janeiro [Copacabana], ISNB, not examined). <bold>Syn. n.</bold></comment></tp:nomenclature-citation><tp:nomenclature-citation><tp:taxon-name>Metagonyleptes hamatus</tp:taxon-name><comment> Roewer, 1913: 213, fig. 89 (♂); (male holotype, Brazil, São Paulo, SMF 891, examined). <bold>Syn. n.</bold></comment></tp:nomenclature-citation><tp:nomenclature-citation><tp:taxon-name>Paragonyleptes simoni</tp:taxon-name><comment> Roewer, 1930: 379, fig. 12 (♂); (male holotype, Brazil, Santa Catarina, Serra Azul, SMF RII 1333, examined). <bold>Syn. n.</bold></comment></tp:nomenclature-citation><tp:nomenclature-citation><tp:taxon-name>Gonyleptes borgmeyeri</tp:taxon-name><comment> Mello-Leitão, 1932: 305, fig. 167 (♂); (male holotype, MNRJ, lost, Brazil, Rio de Janeiro, Petrópolis). <bold>Syn. n.</bold></comment></tp:nomenclature-citation><tp:nomenclature-citation><tp:taxon-name>Gonyleptes curvicornis</tp:taxon-name><comment> Mello-Leitão, 1932: 305, fig. 166 (♂); (male holotype, MNRJ, lost, Brazil, Rio de Janeiro, Itatiaia). <bold>Syn. n.</bold></comment></tp:nomenclature-citation><tp:nomenclature-citation><tp:taxon-name>Gonyleptes melloleitaoi</tp:taxon-name><comment> Kury &amp; Alonso-Zarazaga, 2011: 54 (replacement name for <italic><tp:taxon-name>Gonyleptes curvicornis</tp:taxon-name></italic> Mello-Leitão, secondary homonym of <italic><tp:taxon-name>Weyhia curvicornis</tp:taxon-name></italic> Roewer).</comment></tp:nomenclature-citation></tp:nomenclature-citation-list></tp:nomenclature><tp:treatment-sec sec-type="Material examined"><title>Material examined.</title><p>BRAZIL. Locality not specified further, male holotype of <italic><tp:taxon-name>Gonyleptes horridus</tp:taxon-name></italic>, examined by digital photos (NHM 1863.41). São Paulo: São Paulo, male holotype of <italic><tp:taxon-name>Metagonyleptes hamatus</tp:taxon-name></italic> (SMF 891). Rio de Janeiro: Rio de Janeiro (Gávea), 1 male (MZSP 1370). Santa Catarina: (Serra Azul), male holotype of <italic><tp:taxon-name>Paragonyleptes simoni</tp:taxon-name></italic> (SMF RII 1333).
                        </p></tp:treatment-sec><tp:treatment-sec sec-type="Diagnosis"><title>Diagnosis.</title><p><italic><tp:taxon-name>Gonyleptes horridus</tp:taxon-name></italic> can be recognized by: the relatively larger size; anterior border of carapace smooth (without tubercles or spines in the corners); frontal hump on anterior border of carapace and ocularium with white small tubercles; prolateral apical apophysis of coxa IV long, with abrupt curvature backwards. <italic><tp:taxon-name>Gonyleptes horridus</tp:taxon-name></italic>, <italic><tp:taxon-name>Gonyleptes perlatus</tp:taxon-name></italic> and <italic><tp:taxon-name>Gonyleptes pustulatus</tp:taxon-name></italic> can be distinguished from all other species of <italic><tp:taxon-name>Gonyleptes</tp:taxon-name></italic> by the robust and bifid (two distal tips) retrolateral apical apophysis of coxa IV. Females of <italic><tp:taxon-name>Gonyleptes horridus</tp:taxon-name></italic> and <italic><tp:taxon-name>Gonyleptes perlatus</tp:taxon-name></italic> present dimorphic sulfur yellow spines on the free tergites, not present in females of <italic><tp:taxon-name>Gonyleptes pustulatus</tp:taxon-name></italic>. <italic><tp:taxon-name>Gonyleptes horridus</tp:taxon-name></italic> can be distinguished from <italic><tp:taxon-name>Gonyleptes perlatus</tp:taxon-name></italic> by the armature pattern of femur IV of the males (see note on <italic><tp:taxon-name>Gonyleptes perlatus</tp:taxon-name></italic> below). <italic><tp:taxon-name>Gonyleptes horridus</tp:taxon-name></italic> has relatively smaller tubercles on posterior part of the lateral margins of abdominal scutum than in <italic><tp:taxon-name>Gonyleptes perlatus</tp:taxon-name></italic>.
                        </p></tp:treatment-sec><tp:treatment-sec sec-type="Description"><title>Description.</title><p>Dorsal scutum length 7–9 mm. Anterior margin of carapace without tubercles or spines. Median frontal hump on anterior margin of carapace and ocularium with a pair of tubercles on each one (<xref ref-type="fig" rid="F6">Fig. 6A</xref>). Four scutal grooves delimiting three scutal areas. Scutal areas I, II with low white tubercles in the median region; III with high paramedian tubercles. Lateral margin of dorsal scutum with flattened white <!--PageBreak--><!--PageBreak-->tubercles. Pedipalps approximately same length as dorsal scutum. Prolateral apophyses of coxa IV elongated, strongly curved backwards, dorsal branch longest. Retrolateral apophysis of coxa IV bifid. Femur IV straight, with dorsobasal apophyses and longitudinal rows of spines (<xref ref-type="fig" rid="F6">Fig. 6B–C</xref>). Penis with typical <tp:taxon-name>Gonyleptinae</tp:taxon-name>-like pattern (<xref ref-type="bibr" rid="B17">Kury 1992b</xref>). Tarsal segmentation: 6(3); 10–12(3); 7–8; 8–9. Females with dimorphic cones (one yellowish huge median spine) on free tergites II and III. General coloration brown with white tubercles (<xref ref-type="fig" rid="F6">Fig. 6D</xref>). Penis (<xref ref-type="fig" rid="F7">Fig. 7A–C</xref>; MZSP 15496): ventral plate with a deep U-cleft on anterior margin (its distal tips convergent), 3 distal, 1 median and 4 basal pairs of setae, ventrally with a subdistal and a median pair of setae. Stylus sigmoid, with ventral subapical trichomes. Ventral process robust, apex as a flabellum with several small projections on distal margin.
                        </p></tp:treatment-sec><tp:treatment-sec sec-type="Taxonomical note"><title>Taxonomical note.</title><p>All synonyms given in <xref ref-type="bibr" rid="B22">Kury (2003)</xref> for <italic><tp:taxon-name>Gonyleptes horridus</tp:taxon-name></italic> refer, in fact, to <italic><tp:taxon-name>Gonyleptes curvicornis</tp:taxon-name></italic> (Roewer, 1913). The type material of <italic><tp:taxon-name>Gonyleptes curvicornis</tp:taxon-name></italic> Mello-Leitão, 1932 was lost, but the original descriptions and illustrations are sufficient to propose the present synonymy. The types of <italic><tp:taxon-name>Metagonyleptes hamatus</tp:taxon-name></italic> Roewer and <italic><tp:taxon-name>Paragonyleptes simoni</tp:taxon-name></italic> Roewer are identical to that of <italic><tp:taxon-name>Gonyleptes horridus</tp:taxon-name></italic> Kirby. The record of <italic><tp:taxon-name>Gonyleptes horridus</tp:taxon-name></italic> in Santa Catarina (type locality of <italic><tp:taxon-name>Paragonyleptes simoni)</tp:taxon-name></italic> is dubious. The synonymy of <italic><tp:taxon-name>Gonyleptes bicuspidatus</tp:taxon-name></italic> with <italic><tp:taxon-name>Gonyleptes horridus</tp:taxon-name></italic> is here proposed based on the reasoning of <xref ref-type="bibr" rid="B22">Kury (2003)</xref>, who considered this nominal species as synonym of <italic><tp:taxon-name>Collonychium bicuspidatum</tp:taxon-name></italic>. In turn, <italic><tp:taxon-name>Collonychium bicuspidatum</tp:taxon-name></italic> is clearly a synonym of <italic><tp:taxon-name>Gonyleptes horridus</tp:taxon-name></italic>.
                        </p><fig id="F6" position="float" orientation="portrait"><label>Figure 6.</label><caption><p><italic><tp:taxon-name>Gonyleptes</tp:taxon-name></italic> spp. male dorsal habitus and femora IV: <bold>A–D</bold> <italic><tp:taxon-name>Gonyleptes horridus</tp:taxon-name></italic> Kirby (HEMS 103): <bold>A</bold> habitus, dorsal view <bold>B</bold> right femur IV ventral view <bold>C</bold> ditto, dorsal view <bold>D</bold> picture of the holotype (NHM 1863.41). <bold>E–H</bold> <italic><tp:taxon-name>Gonyleptes curvicornis</tp:taxon-name></italic> (Roewer) (MZSP 0871): <bold>E</bold> habitus, dorsal view  <bold>F</bold> right femur IV ventral view <bold>G</bold> ditto, dorsal view <bold>H</bold> picture of a live specimen. <bold>B, C</bold> at same scale.  <bold>F, G</bold> at same scale. Scale bars: 1 mm.</p></caption><graphic xmlns:xlink="http://www.w3.org/1999/xlink" xlink:href="ZooKeys-198-025-g006.jpg" position="float" orientation="portrait" xlink:type="simple"/></fig><fig id="F7" position="float" orientation="portrait"><label>Figure 7.</label><caption><p><italic><tp:taxon-name>Gonyleptes horridus</tp:taxon-name></italic> Kirby. Distal part of penis (MZSP 15496) <bold>A</bold> dorsal view <bold>B</bold> ditto, ventral view <bold>C</bold> ditto, left lateral view. Scale bar: 0.02 mm.</p></caption><graphic xmlns:xlink="http://www.w3.org/1999/xlink" xlink:href="ZooKeys-198-025-g007.jpg" position="float" orientation="portrait" xlink:type="simple"/></fig></tp:treatment-sec><ref-list><ref id="B22"><mixed-citation xmlns:xlink="http://www.w3.org/1999/xlink" xlink:type="simple"><person-group><name name-style="western"><surname>Kury</surname><given-names>AB</given-names></name></person-group> (<year>2003</year>) <article-title>Annotated catalogue of the Laniatores of the New World (Arachnida, Opiliones)</article-title>. <source>Revista Ibérica de Aracnología</source><volume>1</volume>: <fpage>5</fpage>–<lpage>337</lpage>.</mixed-citation></ref><ref id="B17"><mixed-citation xmlns:xlink="http://www.w3.org/1999/xlink" xlink:type="simple"><person-group><name name-style="western"><surname>Kury</surname><given-names>AB</given-names></name></person-group> (<year>1992b</year>)<article-title> The false Cranainae of the Brazilian Atlantic Forest (Opiliones, Gonyleptidae).</article-title><source>Tropical Zoology </source><volume>5</volume> (<issue>2</issue>): <fpage>279</fpage>-<lpage>291</lpage>.</mixed-citation></ref></ref-list></tp:taxon-treatment>
