# Supplementary material for: New systematic assignments in Gonyleptoidea (Arachnida, Opiliones, Laniatores)
Source: Zookeys. 2012 May 30;(198):25–68. doi: 10.3897/zookeys.198.2337 (PMC3368255; doi:10.3897/zookeys.198.2337)
Supplement: XML Treatment for Gonyleptes curvicornis [file zookeys.198.2337-treatment16.xml]

<!DOCTYPE tp:taxon-treatment
  PUBLIC "-//TaxonX//DTD Taxonomic Treatment Publishing DTD v0 20100105//EN" "tax-treatment-NSO.dtd">
<tp:taxon-treatment xmlns:tp="http://www.plazi.org/taxpub"><tp:treatment-meta><mixed-citation publication-type="journal"><person-group><name><surname>Pinto-da-Rocha</surname><given-names>Ricardo</given-names></name><name><surname>Benedetti</surname><given-names>Alípio Rezende</given-names></name><name><surname>de Vasconcelos</surname><given-names>Eduardo Gomes</given-names></name><name><surname>Hara</surname><given-names>Marcos Ryotaro</given-names></name></person-group><article-title>New systematic assignments in Gonyleptoidea (Arachnida, Opiliones, Laniatores)</article-title><source>Zookeys</source><day>30</day><month>5</month><year>2012</year><volume>2012</volume><issue>198</issue><fpage>25</fpage><lpage>68</lpage><pub-id pub-id-type="doi">10.3897/zookeys.198.2337</pub-id></mixed-citation></tp:treatment-meta><tp:nomenclature><tp:taxon-name>
                            <tp:taxon-name-part taxon-name-part-type="genus">Gonyleptes</tp:taxon-name-part>
                            <tp:taxon-name-part taxon-name-part-type="species">curvicornis</tp:taxon-name-part>
                        <object-id xmlns:xlink="http://www.w3.org/1999/xlink" xlink:type="simple">http://species-id.net/wiki/Gonyleptes_curvicornis</object-id>
								</tp:taxon-name><tp:taxon-authority>(Roewer, 1913)</tp:taxon-authority><tp:taxon-status xmlns:xlink="http://www.w3.org/1999/xlink" xlink:type="simple">revalidated, comb. n.</tp:taxon-status><xref ref-type="fig" rid="F6">Figs 6E–H</xref><xref ref-type="fig" rid="F8">8</xref><tp:nomenclature-citation-list><tp:nomenclature-citation><tp:taxon-name>Weyhia curvicornis</tp:taxon-name><comment> Roewer, 1913: 193, fig. 80 (♂); <xref ref-type="bibr" rid="B22">Kury 2003</xref>: 128; (holotype male, Brazil, São Paulo, SMF 979, examined).</comment></tp:nomenclature-citation><tp:nomenclature-citation><tp:taxon-name>Gonyleptes lacrimosus</tp:taxon-name><comment> Mello-Leitão, 1932: 294, fig. 148 (♂); (male holotype, Brazil, Rio de Janeiro (Floresta da Tijuca), MNRJ 11789, not examined)<!--PageBreak-->.</comment></tp:nomenclature-citation><tp:nomenclature-citation><tp:taxon-name>Mendesius albipunctatus</tp:taxon-name><comment> Roewer, 1943: 41, pl. 5, fig. 45 (♀); (female holotype, Brazil, Mendes, SMF 5389/47).</comment></tp:nomenclature-citation></tp:nomenclature-citation-list></tp:nomenclature><tp:treatment-sec sec-type="Material examined"><title>Material examined.</title><p>BRAZIL. São Paulo: Locality not specified further, male holotype (SMF 979); São Paulo (Chácara Dr. J. L. Lane), male (MZSP 0871). Rio de Janeiro: Rio de Janeiro (Grajaú), 1 male (MZSP 1117).</p></tp:treatment-sec><tp:treatment-sec sec-type="Diagnosis"><title>Diagnosis.</title><p><italic><tp:taxon-name>Gonyleptes curvicornis</tp:taxon-name></italic> resembles <italic><tp:taxon-name>Gonyleptes horridus</tp:taxon-name></italic> (see diagnosis above) but can be distinguished by the relatively shorter prolateral apical apophysis of coxa IV, lacking the abrupt backwards curvature (<xref ref-type="fig" rid="F6">Fig. 6E</xref>). The retrolateral apical apophysis of coxa IV is reduced and not bifid as in <italic><tp:taxon-name>Gonyleptes horridus</tp:taxon-name></italic>. The male femur IV has a different pattern of armature (<xref ref-type="fig" rid="F6">Fig. 6F–G</xref>) compared to <italic><tp:taxon-name>Gonyleptes horridus</tp:taxon-name></italic>. Carapace with a pair of tubercles on the posterior area (posterior to ocularium). Females of <italic><tp:taxon-name>Gonyleptes curvicornis</tp:taxon-name></italic> do not present dimorphic sulfur yellow spines on the free tergites.
                        </p></tp:treatment-sec><tp:treatment-sec sec-type="Description"><title>Description.</title><p>Penis (<xref ref-type="fig" rid="F8">Fig. 8A–B</xref>; MZSP 1117): ventral plate sub hexagonal, with a deep U-cleft on distal margin (its distal tips convergent), 3 distal, 1 median, 4 basal pairs of setae (distal ones curved, median ones shortest). Stylus sigmoid, with ventral subapical trichomes. Ventral process robust, apex flabelliform with several projections of varying sizes on distal margin.
                        </p></tp:treatment-sec><tp:treatment-sec sec-type="Taxonomical note"><title>Taxonomical note.</title><p>Roewer’s (1913; 1923) redescriptions of <italic><tp:taxon-name>Gonyleptes horridus</tp:taxon-name></italic> and <italic><tp:taxon-name>Weyhia curvicornis</tp:taxon-name></italic> are the same. Following <italic><tp:taxon-name>Gonyleptes horridus sensu</tp:taxon-name></italic> Roewer, <xref ref-type="bibr" rid="B66">Soares and Soares (1988)</xref> considered <italic><tp:taxon-name>Weyhia curvicornis</tp:taxon-name></italic> as its junior synonym. However, as seen above, such redescription of <italic><tp:taxon-name>Gonyleptes horridus</tp:taxon-name></italic> was mistaken and, therefore, <italic><tp:taxon-name>Weyhia curvicornis</tp:taxon-name></italic> can no longer be considered as a junior synonym. <italic><tp:taxon-name>Weyhia</tp:taxon-name></italic> was synonymized with <italic><tp:taxon-name>Geraeocormobius</tp:taxon-name></italic> by <xref ref-type="bibr" rid="B62">Soares and Soares (1949)</xref>. The <tp:taxon-name>Gonyleptinae</tp:taxon-name> genera definition is still unsatisfactory, but the placement of <italic><tp:taxon-name>Weyhia curvicornis</tp:taxon-name></italic> in <italic><tp:taxon-name>Gonyleptes</tp:taxon-name></italic> is more reasonable than its placement in <!--PageBreak--><italic><tp:taxon-name>Geraeocormobius</tp:taxon-name></italic>, due to morphological similarities shared with <italic><tp:taxon-name>Gonyleptes horridus</tp:taxon-name></italic>, such as white tubercles on frontal hump on anterior margin of dorsal scutum, ocularium (<xref ref-type="fig" rid="F6">Fig. 6H</xref>) and lateral borders of abdominal scutum convex and abdominal scutum itself convex.
                        </p><fig id="F8" position="float" orientation="portrait"><label>Figure 8.</label><caption><p><italic><tp:taxon-name>Gonyleptes curvicornis</tp:taxon-name></italic> (Roewer). Distal part of penis (MZSP 1117) <bold>A</bold> dorsal view <bold>B</bold> ditto, left lateral view. Scale bars: 0.05 mm.</p></caption><graphic xmlns:xlink="http://www.w3.org/1999/xlink" xlink:href="ZooKeys-198-025-g008.jpg" position="float" orientation="portrait" xlink:type="simple"/></fig></tp:treatment-sec><tp:treatment-sec><!--Section generated to contain objects referenced in tp:taxon-treatment.--><fig id="F6" position="float" orientation="portrait"><label>Figure 6.</label><caption><p><italic><tp:taxon-name>Gonyleptes</tp:taxon-name></italic> spp. male dorsal habitus and femora IV: <bold>A–D</bold> <italic><tp:taxon-name>Gonyleptes horridus</tp:taxon-name></italic> Kirby (HEMS 103): <bold>A</bold> habitus, dorsal view <bold>B</bold> right femur IV ventral view <bold>C</bold> ditto, dorsal view <bold>D</bold> picture of the holotype (NHM 1863.41). <bold>E–H</bold> <italic><tp:taxon-name>Gonyleptes curvicornis</tp:taxon-name></italic> (Roewer) (MZSP 0871): <bold>E</bold> habitus, dorsal view  <bold>F</bold> right femur IV ventral view <bold>G</bold> ditto, dorsal view <bold>H</bold> picture of a live specimen. <bold>B, C</bold> at same scale.  <bold>F, G</bold> at same scale. Scale bars: 1 mm.</p></caption><graphic xmlns:xlink="http://www.w3.org/1999/xlink" xlink:href="ZooKeys-198-025-g006.jpg" position="float" orientation="portrait" xlink:type="simple"/></fig></tp:treatment-sec><ref-list><ref id="B22"><mixed-citation xmlns:xlink="http://www.w3.org/1999/xlink" xlink:type="simple"><person-group><name name-style="western"><surname>Kury</surname><given-names>AB</given-names></name></person-group> (<year>2003</year>) <article-title>Annotated catalogue of the Laniatores of the New World (Arachnida, Opiliones)</article-title>. <source>Revista Ibérica de Aracnología</source><volume>1</volume>: <fpage>5</fpage>–<lpage>337</lpage>.</mixed-citation></ref><ref id="B66"><mixed-citation xmlns:xlink="http://www.w3.org/1999/xlink" xlink:type="simple"><person-group><name name-style="western"><surname>Soares</surname><given-names>HEM</given-names></name><name name-style="western"><surname>Soares</surname><given-names>BAM</given-names></name></person-group> (<year>1988</year>)<article-title> Opera Opiliologica Varia. XX. Notas sinonímicas (Opiliones, Gonyleptidae).</article-title><source>Revista Brasileira de Entomologia </source><volume>32</volume> (<issue>2</issue>): <fpage>227</fpage>-<lpage>232</lpage>.</mixed-citation></ref><ref id="B62"><mixed-citation xmlns:xlink="http://www.w3.org/1999/xlink" xlink:type="simple"><person-group><name name-style="western"><surname>Soares</surname><given-names>BAM</given-names></name><name name-style="western"><surname>Soares</surname><given-names>HEM</given-names></name></person-group> (<year>1949</year>)<article-title> Monografia dos gêneros de opiliões neotrópicos II.</article-title><source>Arquivos de zoologia do Estado de São Paulo, São Paulo </source><volume>7</volume> (<issue>2</issue>): <fpage>149</fpage>-<lpage>240</lpage>.</mixed-citation></ref></ref-list></tp:taxon-treatment>
