# Supplementary material for: New systematic assignments in Gonyleptoidea (Arachnida, Opiliones, Laniatores)
Source: Zookeys. 2012 May 30;(198):25–68. doi: 10.3897/zookeys.198.2337 (PMC3368255; doi:10.3897/zookeys.198.2337)
Supplement: XML Treatment for Gonyleptes atrus [file zookeys.198.2337-treatment17.xml]

<!DOCTYPE tp:taxon-treatment
  PUBLIC "-//TaxonX//DTD Taxonomic Treatment Publishing DTD v0 20100105//EN" "tax-treatment-NSO.dtd">
<tp:taxon-treatment xmlns:tp="http://www.plazi.org/taxpub"><tp:treatment-meta><mixed-citation publication-type="journal"><person-group><name><surname>Pinto-da-Rocha</surname><given-names>Ricardo</given-names></name><name><surname>Benedetti</surname><given-names>Alípio Rezende</given-names></name><name><surname>de Vasconcelos</surname><given-names>Eduardo Gomes</given-names></name><name><surname>Hara</surname><given-names>Marcos Ryotaro</given-names></name></person-group><article-title>New systematic assignments in Gonyleptoidea (Arachnida, Opiliones, Laniatores)</article-title><source>Zookeys</source><day>30</day><month>5</month><year>2012</year><volume>2012</volume><issue>198</issue><fpage>25</fpage><lpage>68</lpage><pub-id pub-id-type="doi">10.3897/zookeys.198.2337</pub-id></mixed-citation></tp:treatment-meta><tp:nomenclature><tp:taxon-name>
                            <tp:taxon-name-part taxon-name-part-type="genus">Gonyleptes</tp:taxon-name-part>
                            <tp:taxon-name-part taxon-name-part-type="species">atrus</tp:taxon-name-part>
                        <object-id xmlns:xlink="http://www.w3.org/1999/xlink" xlink:type="simple">http://species-id.net/wiki/Gonyleptes_atrus</object-id>
								</tp:taxon-name><tp:taxon-authority>Mello-Leitão, 1923</tp:taxon-authority><tp:taxon-status xmlns:xlink="http://www.w3.org/1999/xlink" xlink:type="simple">revalidated</tp:taxon-status><xref ref-type="fig" rid="F9">Figs 9A–B</xref><xref ref-type="fig" rid="F10">10</xref><tp:nomenclature-citation-list><tp:nomenclature-citation><tp:taxon-name>Gonyleptes atrus</tp:taxon-name><comment> Mello-Leitão, 1923: 140; <xref ref-type="bibr" rid="B22">Kury 2003</xref>: 129; (male syntype, Brazil, Itatiaia, state of Rio de Janeiro or Minas Gerais, MNRJ 1462, examined; 3 males &amp; 3 females syntypes, MZSP 42).</comment></tp:nomenclature-citation><tp:nomenclature-citation><tp:taxon-name>Weyhia brieni</tp:taxon-name><comment> Giltay, 1928: 83; (male holotype; Brazil, Itatiaia; ISNB; not examined). <bold>Syn. n.</bold></comment></tp:nomenclature-citation><tp:nomenclature-citation><tp:taxon-name>Geraeocormobius jimi</tp:taxon-name><comment> Soares &amp; Soares, 1974: 601, figs 8–25 (♂♀); (male holotype and 1 female paratype; Brazil, Rio de Janeiro; Itatiaia; J. Jim et al. leg, 28.XI.1977; HSPC 447; 2 males paratypes; same locality; A. Peracchi &amp; E. Izecksohn leg, 9.IV.1966; HSPC 463; examined). <bold>Syn. n.</bold></comment></tp:nomenclature-citation></tp:nomenclature-citation-list></tp:nomenclature><tp:treatment-sec sec-type="Material examined"><title>Material examined.</title><p>BRAZIL. Minas Gerais: Lambari (Parque Estadual Nova Baden), (MZSP 32513); Delfim Moreira (MZSP 29393); Itamonte (MZSP 21251); Poços de Caldas (MZSP 29366). Rio de Janeiro: Itatiaia, syntypes of <italic><tp:taxon-name>Weyhia bisignata</tp:taxon-name></italic> (MNRJ 27321). São Paulo: Campos do Jordão (MZSP 21251).
                        </p></tp:treatment-sec><tp:treatment-sec sec-type="Diagnosis"><title>Diagnosis.</title><p>Dorsal scutum length 8–10 mm. Corners of anterior margin of carapace smooth. Median frontal hump on anterior margin of carapace and ocularium with one pair of tubercles each one. Posterior region of carapace with 2 median tubercles. Mesotergum densely covered by tubercles. Scutal areas I–III each with a pair of median enlarged tubercles (III with largest and round ones). Prolateral apical apophysis of male coxa IV slightly directed backwards, retrolateral apophysis of male coxa IV absent or very reduced (<xref ref-type="fig" rid="F9">Fig. 9A–B</xref>). Dorsobasal apophysis of male femur IV robust, curved and retrolaterally oriented. Ornamentation of male femur IV variable, normally with two prolateral spines.
                        </p></tp:treatment-sec><tp:treatment-sec sec-type="Description"><title>Description.</title><p>Penis (<xref ref-type="fig" rid="F10">Fig. 10A–C</xref>, MZSP 29393): ventral plate with 3 distal and 3 basal pairs of large setae, 1 median pair of short setae. Stylus with ventral trichomes. Ventral process with a triangular flabellum, with digitiform ventral median projection.
                        </p></tp:treatment-sec><tp:treatment-sec sec-type="Taxonomical note"><title>Taxonomical note.</title><p><italic><tp:taxon-name>Gonyleptes atrus</tp:taxon-name></italic> was synonymized, without further remarks, with <italic><tp:taxon-name>Gonyleptes saprophilus</tp:taxon-name></italic> by <xref ref-type="bibr" rid="B22">Kury (2003)</xref> in his catalogue of Laniatores of the New World. However, the study of type material of both species revealed no overlap of some diagnostic characteristics. <italic><tp:taxon-name>Gonyleptes atrus</tp:taxon-name></italic> is relatively larger than <italic><tp:taxon-name>Gonyleptes saprophilus</tp:taxon-name></italic>. Both species present different patterns of ornamentation on male femur IV. <italic><tp:taxon-name>Gonyleptes atrus</tp:taxon-name></italic> shows a sigmoid femur IV with robust dorsal subasal apophysis and two remarkable retrolateral apophyses (<xref ref-type="fig" rid="F9">Fig. 9A–B</xref>), while <italic><tp:taxon-name>Gonyleptes saprophilus</tp:taxon-name></italic> shows a straight femur, reduced dorsal subasal apophysis, one remarkable retrolateral apophysis and three to five dorsal spines on anterior half of<!--PageBreak--> the femur IV (<xref ref-type="fig" rid="F9">Fig. 9C–D</xref>). Specimens of <italic><tp:taxon-name>Geraeocormobius jimi</tp:taxon-name></italic> and <italic><tp:taxon-name>Gonyleptes atrus</tp:taxon-name></italic> are identical. The description of <italic><tp:taxon-name>Weyhia brieni</tp:taxon-name></italic> is sufficiently clear to consider this species synonymy of <italic><tp:taxon-name>Gonyleptes atrus</tp:taxon-name></italic>, even without the examination of the type material. Only <italic><tp:taxon-name>Gonyleptes itatiayae</tp:taxon-name></italic> Mello-Leitão, <italic><tp:taxon-name>Weyhia bisignata</tp:taxon-name></italic> Mello-Leitão and <italic><tp:taxon-name>Gyndesops pretiosus</tp:taxon-name></italic> Mello-Leitão, and all its combination, remain in the synonymic list of <italic><tp:taxon-name>Gonyleptes saprophilus</tp:taxon-name></italic>. <italic><tp:taxon-name>Gonyleptes atrus</tp:taxon-name></italic> occurs in sympatry with <italic><tp:taxon-name>Gonyleptes saprophilus</tp:taxon-name></italic> in almost all of its distribution range.
                        </p><fig id="F9" position="float" orientation="portrait"><label>Figure 9.</label><caption><p><italic><tp:taxon-name>Gonyleptes</tp:taxon-name></italic> spp. male femora IV: <bold>A, B</bold> <italic><tp:taxon-name>Gonyleptes atrus</tp:taxon-name></italic> Mello-Leitão (MZSP 32513): <bold>A</bold> right femur IV dorsal view <bold>B</bold> ditto, ventral view. <bold>C, D</bold> <italic><tp:taxon-name>Gonyleptes saprophilus</tp:taxon-name></italic> Mello-Leitão (MZSP 9996): <bold>C</bold> right femur IV dorsal view <bold>D</bold> ditto, ventral view. <bold>A, B</bold> at same scale. <bold>C, D</bold> at same scale. Scale bars: 1 mm.</p></caption><graphic xmlns:xlink="http://www.w3.org/1999/xlink" xlink:href="ZooKeys-198-025-g009.jpg" position="float" orientation="portrait" xlink:type="simple"/></fig><fig id="F10" position="float" orientation="portrait"><label>Figure 10.</label><caption><p><italic><tp:taxon-name>Gonyleptes atrus</tp:taxon-name></italic> Mello-Leitão. Distal part of penis (MZSP 29393) <bold>A</bold> dorsal view <bold>B</bold> ditto, ventral view <bold>C</bold> ditto, left lateral view. Scale bar: 0.02 mm.</p></caption><graphic xmlns:xlink="http://www.w3.org/1999/xlink" xlink:href="ZooKeys-198-025-g010.jpg" position="float" orientation="portrait" xlink:type="simple"/></fig></tp:treatment-sec><ref-list><ref id="B22"><mixed-citation xmlns:xlink="http://www.w3.org/1999/xlink" xlink:type="simple"><person-group><name name-style="western"><surname>Kury</surname><given-names>AB</given-names></name></person-group> (<year>2003</year>) <article-title>Annotated catalogue of the Laniatores of the New World (Arachnida, Opiliones)</article-title>. <source>Revista Ibérica de Aracnología</source><volume>1</volume>: <fpage>5</fpage>–<lpage>337</lpage>.</mixed-citation></ref></ref-list></tp:taxon-treatment>
