# Supplementary material for: New systematic assignments in Gonyleptoidea (Arachnida, Opiliones, Laniatores)
Source: Zookeys. 2012 May 30;(198):25–68. doi: 10.3897/zookeys.198.2337 (PMC3368255; doi:10.3897/zookeys.198.2337)
Supplement: XML Treatment for Gonyleptes fragilis [file zookeys.198.2337-treatment18.xml]

<!DOCTYPE tp:taxon-treatment
  PUBLIC "-//TaxonX//DTD Taxonomic Treatment Publishing DTD v0 20100105//EN" "tax-treatment-NSO.dtd">
<tp:taxon-treatment xmlns:tp="http://www.plazi.org/taxpub"><tp:treatment-meta><mixed-citation publication-type="journal"><person-group><name><surname>Pinto-da-Rocha</surname><given-names>Ricardo</given-names></name><name><surname>Benedetti</surname><given-names>Alípio Rezende</given-names></name><name><surname>de Vasconcelos</surname><given-names>Eduardo Gomes</given-names></name><name><surname>Hara</surname><given-names>Marcos Ryotaro</given-names></name></person-group><article-title>New systematic assignments in Gonyleptoidea (Arachnida, Opiliones, Laniatores)</article-title><source>Zookeys</source><day>30</day><month>5</month><year>2012</year><volume>2012</volume><issue>198</issue><fpage>25</fpage><lpage>68</lpage><pub-id pub-id-type="doi">10.3897/zookeys.198.2337</pub-id></mixed-citation></tp:treatment-meta><tp:nomenclature><tp:taxon-name>
                            <tp:taxon-name-part taxon-name-part-type="genus">Gonyleptes</tp:taxon-name-part>
                            <tp:taxon-name-part taxon-name-part-type="species">fragilis</tp:taxon-name-part>
                        <object-id xmlns:xlink="http://www.w3.org/1999/xlink" xlink:type="simple">http://species-id.net/wiki/Gonyleptes_fragilis</object-id>
								</tp:taxon-name><tp:taxon-authority>Mello-Leitão, 1923</tp:taxon-authority><xref ref-type="fig" rid="F11">Fig. 11</xref><tp:nomenclature-citation-list><tp:nomenclature-citation><tp:taxon-name>Gonyleptes fragilis</tp:taxon-name><comment> Mello-Leitão, 1923: 127; <xref ref-type="bibr" rid="B22">Kury 2003</xref>: 127; (female holotype, Brazil, São Paulo, Santo André, Alto da Serra, MZSP 56, examined).</comment></tp:nomenclature-citation><tp:nomenclature-citation><tp:taxon-name>Mendesius guttatus</tp:taxon-name><comment> Roewer, 1952: 57; (female holotype, Brazil, SMF RII 10311/72, examined).</comment></tp:nomenclature-citation><tp:nomenclature-citation><tp:taxon-name>Gonyleptes banana</tp:taxon-name><comment> Kury, 2003: 127 (replacement name for <italic><tp:taxon-name>Mendesius guttatus</tp:taxon-name></italic> Roewer, 1952, preoccupied by <italic><tp:taxon-name>Gonyleptes guttatus</tp:taxon-name></italic> Roewer, 1917). <bold>Syn. n.</bold></comment></tp:nomenclature-citation></tp:nomenclature-citation-list></tp:nomenclature><tp:treatment-sec sec-type="Diagnosis"><title>Diagnosis.</title><p><italic><tp:taxon-name>Gonyleptes fragilis</tp:taxon-name></italic> resembles <italic><tp:taxon-name>Gonyleptes horridus</tp:taxon-name></italic> and <italic><tp:taxon-name>Gonyleptes curvicornis</tp:taxon-name></italic> because of the overall similarities of the features of the dorsal scutum. <italic><tp:taxon-name>Gonyleptes fragilis</tp:taxon-name></italic> can be distinguished from the other two species by the ocularium with a pair of spines (tubercles in <italic><tp:taxon-name>Gonyleptes horridus</tp:taxon-name></italic> and <italic><tp:taxon-name>Gonyleptes curvicornis</tp:taxon-name></italic>) and the pale yellowish spots around the tubercles on abdominal scutum.
                        </p></tp:treatment-sec><tp:treatment-sec sec-type="Description"><title>Description.</title><p>Penis (<xref ref-type="fig" rid="F11">Fig. 11A–C</xref>): ventral plate inflated in the middle region, with a deep U-cleft on anterior margin (its distal tips convergent), 3 distal pairs of long, curved setae, 1 median pair of short setae, 4 basal pairs of spatulate setae. Glans sac slightly projected distally, with similar projection to a dorsal process. Stylus sigmoid, smooth. Ventral process robust, apex flabelliform with several small projections on distal margin.
                        </p></tp:treatment-sec><tp:treatment-sec sec-type="Taxonomical note"><title>Taxonomical note.</title><p><xref ref-type="bibr" rid="B66">Soares and Soares (1988)</xref> proposed the new combination <italic><tp:taxon-name>Gonyleptes guttatus</tp:taxon-name></italic> (Roewer, 1952) for <italic><tp:taxon-name>Melloleitaniella guttatus</tp:taxon-name></italic>, making it a homonym of <italic><tp:taxon-name>Gonyleptes guttatus</tp:taxon-name></italic> Roewer, 1917 [= <italic><tp:taxon-name>Melloleitaniella guttata</tp:taxon-name></italic> (Roewer, 1917)]. <xref ref-type="bibr" rid="B22">Kury (2003)</xref> renamed the species as <italic><tp:taxon-name>Gonyleptes banana</tp:taxon-name></italic>, based on the Roewer’s citation about the peculiar collection site of the type specimen, a banana shipment for export. The female holotype of <italic><tp:taxon-name>Mendesius guttatus</tp:taxon-name></italic> matches exactly the female holotype of <italic><tp:taxon-name>Gonyleptes fragilis</tp:taxon-name></italic>. Both males and females of <italic><tp:taxon-name>Gonyleptes fragilis</tp:taxon-name></italic> present a brown general coloration with some pale yellowish spots around the tubercles of the mesotergum, a diagnostic characteristic for this species. In addition, the occurrence area of <italic><tp:taxon-name>Gonyleptes fragilis</tp:taxon-name></italic> includes the Vale do Ribeira and southern coast of São Paulo (<xref ref-type="bibr" rid="B22">Kury 2003</xref>), an important area known for producing banana for exportation in the 1940’s and 1950’s.
                        </p><fig id="F11" position="float" orientation="portrait"><label>Figure 11.</label><caption><p><italic><tp:taxon-name>Gonyleptes fragilis</tp:taxon-name></italic> Mello-Leitão. Distal part of penis (MZSP 30764) <bold>A</bold> dorsal view <bold>B</bold> ditto, ventral view <bold>C</bold> ditto, left lateral view. Scale bar: 0.02 mm.</p></caption><graphic xmlns:xlink="http://www.w3.org/1999/xlink" xlink:href="ZooKeys-198-025-g011.jpg" position="float" orientation="portrait" xlink:type="simple"/></fig></tp:treatment-sec><ref-list><ref id="B22"><mixed-citation xmlns:xlink="http://www.w3.org/1999/xlink" xlink:type="simple"><person-group><name name-style="western"><surname>Kury</surname><given-names>AB</given-names></name></person-group> (<year>2003</year>) <article-title>Annotated catalogue of the Laniatores of the New World (Arachnida, Opiliones)</article-title>. <source>Revista Ibérica de Aracnología</source><volume>1</volume>: <fpage>5</fpage>–<lpage>337</lpage>.</mixed-citation></ref><ref id="B66"><mixed-citation xmlns:xlink="http://www.w3.org/1999/xlink" xlink:type="simple"><person-group><name name-style="western"><surname>Soares</surname><given-names>HEM</given-names></name><name name-style="western"><surname>Soares</surname><given-names>BAM</given-names></name></person-group> (<year>1988</year>)<article-title> Opera Opiliologica Varia. XX. Notas sinonímicas (Opiliones, Gonyleptidae).</article-title><source>Revista Brasileira de Entomologia </source><volume>32</volume> (<issue>2</issue>): <fpage>227</fpage>-<lpage>232</lpage>.</mixed-citation></ref></ref-list></tp:taxon-treatment>
