# Supplementary material for: New systematic assignments in Gonyleptoidea (Arachnida, Opiliones, Laniatores)
Source: Zookeys. 2012 May 30;(198):25–68. doi: 10.3897/zookeys.198.2337 (PMC3368255; doi:10.3897/zookeys.198.2337)
Supplement: XML Treatment for Gonyleptes perlatus [file zookeys.198.2337-treatment19.xml]

<!DOCTYPE tp:taxon-treatment
  PUBLIC "-//TaxonX//DTD Taxonomic Treatment Publishing DTD v0 20100105//EN" "tax-treatment-NSO.dtd">
<tp:taxon-treatment xmlns:tp="http://www.plazi.org/taxpub"><tp:treatment-meta><mixed-citation publication-type="journal"><person-group><name><surname>Pinto-da-Rocha</surname><given-names>Ricardo</given-names></name><name><surname>Benedetti</surname><given-names>Alípio Rezende</given-names></name><name><surname>de Vasconcelos</surname><given-names>Eduardo Gomes</given-names></name><name><surname>Hara</surname><given-names>Marcos Ryotaro</given-names></name></person-group><article-title>New systematic assignments in Gonyleptoidea (Arachnida, Opiliones, Laniatores)</article-title><source>Zookeys</source><day>30</day><month>5</month><year>2012</year><volume>2012</volume><issue>198</issue><fpage>25</fpage><lpage>68</lpage><pub-id pub-id-type="doi">10.3897/zookeys.198.2337</pub-id></mixed-citation></tp:treatment-meta><tp:nomenclature><tp:taxon-name>
                            <tp:taxon-name-part taxon-name-part-type="genus">Gonyleptes</tp:taxon-name-part>
                            <tp:taxon-name-part taxon-name-part-type="species">perlatus</tp:taxon-name-part>
                        <object-id xmlns:xlink="http://www.w3.org/1999/xlink" xlink:type="simple">http://species-id.net/wiki/Gonyleptes_perlatus</object-id>
								</tp:taxon-name><tp:taxon-authority>(Mello-Leitão, 1935)</tp:taxon-authority><tp:taxon-status xmlns:xlink="http://www.w3.org/1999/xlink" xlink:type="simple">comb. n.</tp:taxon-status><tp:nomenclature-citation-list><tp:nomenclature-citation><tp:taxon-name>Moojenia perlata</tp:taxon-name><comment> Mello-Leitão, 1935: 384, fig. 13 (♂); (2 males syntypes, Brazil, Minas Gerais, Viçosa, MNRJ 1577, examined)</comment></tp:nomenclature-citation><tp:nomenclature-citation><tp:taxon-name>Collonychium perlatum</tp:taxon-name><comment>: <xref ref-type="bibr" rid="B22">Kury 2003</xref>: 123.</comment></tp:nomenclature-citation></tp:nomenclature-citation-list></tp:nomenclature><tp:treatment-sec sec-type="Diagnosis"><title>Diagnosis.</title><p><italic><tp:taxon-name>Gonyleptes perlatus</tp:taxon-name></italic> is very similar to <italic><tp:taxon-name>Gonyleptes horridus</tp:taxon-name></italic> (according to <xref ref-type="bibr" rid="B22">Kury 2003</xref>) but can be distinguished by the relatively larger tubercles on lateral margin of the do<!--PageBreak-->rsal scutum and the absence of a robust prolateral row of apophysis on male femur IV (present in <italic><tp:taxon-name>Gonyleptes horridus</tp:taxon-name></italic>), although this article might present variable armature.
                        </p></tp:treatment-sec><tp:treatment-sec sec-type="Taxonomical note"><title>Taxonomical note.</title><p>We propose the allocation of this species in <italic><tp:taxon-name>Gonyleptes</tp:taxon-name></italic> because it is very similar to <italic><tp:taxon-name>Gonyleptes horridus</tp:taxon-name></italic> (see comments in <xref ref-type="bibr" rid="B22">Kury 2003</xref>), including the typical sexual dimorphism. According <xref ref-type="bibr" rid="B22">Kury (2003)</xref>, both species are allopatric.
                        </p></tp:treatment-sec><ref-list><ref id="B22"><mixed-citation xmlns:xlink="http://www.w3.org/1999/xlink" xlink:type="simple"><person-group><name name-style="western"><surname>Kury</surname><given-names>AB</given-names></name></person-group> (<year>2003</year>) <article-title>Annotated catalogue of the Laniatores of the New World (Arachnida, Opiliones)</article-title>. <source>Revista Ibérica de Aracnología</source><volume>1</volume>: <fpage>5</fpage>–<lpage>337</lpage>.</mixed-citation></ref></ref-list></tp:taxon-treatment>
