# Supplementary material for: New systematic assignments in Gonyleptoidea (Arachnida, Opiliones, Laniatores)
Source: Zookeys. 2012 May 30;(198):25–68. doi: 10.3897/zookeys.198.2337 (PMC3368255; doi:10.3897/zookeys.198.2337)
Supplement: XML Treatment for Gonyleptes pustulatus [file zookeys.198.2337-treatment20.xml]

<!DOCTYPE tp:taxon-treatment
  PUBLIC "-//TaxonX//DTD Taxonomic Treatment Publishing DTD v0 20100105//EN" "tax-treatment-NSO.dtd">
<tp:taxon-treatment xmlns:tp="http://www.plazi.org/taxpub"><tp:treatment-meta><mixed-citation publication-type="journal"><person-group><name><surname>Pinto-da-Rocha</surname><given-names>Ricardo</given-names></name><name><surname>Benedetti</surname><given-names>Alípio Rezende</given-names></name><name><surname>de Vasconcelos</surname><given-names>Eduardo Gomes</given-names></name><name><surname>Hara</surname><given-names>Marcos Ryotaro</given-names></name></person-group><article-title>New systematic assignments in Gonyleptoidea (Arachnida, Opiliones, Laniatores)</article-title><source>Zookeys</source><day>30</day><month>5</month><year>2012</year><volume>2012</volume><issue>198</issue><fpage>25</fpage><lpage>68</lpage><pub-id pub-id-type="doi">10.3897/zookeys.198.2337</pub-id></mixed-citation></tp:treatment-meta><tp:nomenclature><tp:taxon-name>
                            <tp:taxon-name-part taxon-name-part-type="genus">Gonyleptes</tp:taxon-name-part>
                            <tp:taxon-name-part taxon-name-part-type="species">pustulatus</tp:taxon-name-part>
                        <object-id xmlns:xlink="http://www.w3.org/1999/xlink" xlink:type="simple">http://species-id.net/wiki/Gonyleptes_pustulatus</object-id>
								</tp:taxon-name><tp:taxon-authority>Sørensen, 1884</tp:taxon-authority><xref ref-type="fig" rid="F12">Fig. 12</xref><tp:nomenclature-citation-list><tp:nomenclature-citation><tp:taxon-name>Gonyleptes pustulatus</tp:taxon-name><comment>Sørensen, 1884: 603, <xref ref-type="bibr" rid="B22">Kury 2003</xref>: 128; (male holotype, Brazil, ZMUC, examined from detailed photo).</comment></tp:nomenclature-citation><tp:nomenclature-citation><tp:taxon-name>Gonyleptes guttatus</tp:taxon-name><comment> Roewer, 1917: 125, fig. 25 (♂); <xref ref-type="bibr" rid="B22">Kury 2003</xref>: 128; (male holotype, Brazil, São Paulo, Santos, SMF 1321, examined). <bold>Syn. n.</bold></comment></tp:nomenclature-citation></tp:nomenclature-citation-list></tp:nomenclature><tp:treatment-sec sec-type="Material examined"><title>Material examined.</title><p>BRAZIL. Locality not specified further, male holotype of <italic><tp:taxon-name>Gonyleptes pustulatus</tp:taxon-name></italic>, examined from photo (ZMUC). São Paulo: Santos, male holotype of <italic><tp:taxon-name>Gonyleptes guttatus</tp:taxon-name></italic> (SMF 1321). Rio de Janeiro: Casimiro de Abreu, 5 ♂ &amp; 6 ♀ (MNRJ 17456).
                        </p></tp:treatment-sec><tp:treatment-sec sec-type="Diagnosis"><title>Diagnosis.</title><p><italic><tp:taxon-name>Gonyleptes pustulatus</tp:taxon-name></italic> (<xref ref-type="fig" rid="F12">Fig. 12A–B</xref>) superficially resembles <italic><tp:taxon-name>Gonyleptes bimaculatus</tp:taxon-name></italic> because of the conspicuous white patches on mesotergum. Males of <italic><tp:taxon-name>Gonyleptes pustulatus</tp:taxon-name></italic> can be distinguished from <italic><tp:taxon-name>Gonyleptes bimaculatus</tp:taxon-name></italic> by: femur IV armed (unarmed in <italic><tp:taxon-name>Gonyleptes bimaculatus</tp:taxon-name></italic>) and presence of a bifid retrolateral apical apophysis on coxa IV.
                        </p></tp:treatment-sec><tp:treatment-sec sec-type="Description"><title>Description.</title><p>Penis (<xref ref-type="fig" rid="F12">Fig. 12C–D</xref>; MNRJ 17456): ventral plate with slightly inflated middle region, a deep distal U-cleft on anterior margin (its distal tips are divergent), 3 distal pairs of long, curved setae, 1 median pair of short setae, 4 basal pairs of spatulate setae. Stylus slightly straight, with apex slightly swollen. Ventral process robust, apex flabelliform with serrated and rounded distal margin.
                        </p></tp:treatment-sec><tp:treatment-sec sec-type="Taxonomical note"><title>Taxonomical note.</title><p><italic><tp:taxon-name>Gonyleptes pustulatus</tp:taxon-name></italic> is a remarkable species by body color pattern. It was described without any illustration. Probably this was the reason that kept this species virtually unknown and led Roewer to describe <italic><tp:taxon-name>Gonyleptes guttatus</tp:taxon-name></italic>.
                        </p><fig id="F12" position="float" orientation="portrait"><label>Figure 12.</label><caption><p><italic><tp:taxon-name>Gonyleptes pustulatus</tp:taxon-name></italic>Sørensen. Male (MNRJ 17456): <bold>A</bold> habitus in dorsal view. Female (MNRJ 17456): <bold>B</bold> habitus in dorsal view. Distal part of penis (MNRJ 17456) <bold>C</bold> in dorsal view <bold>D</bold> ditto, right lateral view. Scale bars: <bold>A–B</bold> = 1.0 mm; <bold>C–D</bold> = 0.01 mm.</p></caption><graphic xmlns:xlink="http://www.w3.org/1999/xlink" xlink:href="ZooKeys-198-025-g012.jpg" position="float" orientation="portrait" xlink:type="simple"/></fig></tp:treatment-sec><ref-list><ref id="B22"><mixed-citation xmlns:xlink="http://www.w3.org/1999/xlink" xlink:type="simple"><person-group><name name-style="western"><surname>Kury</surname><given-names>AB</given-names></name></person-group> (<year>2003</year>) <article-title>Annotated catalogue of the Laniatores of the New World (Arachnida, Opiliones)</article-title>. <source>Revista Ibérica de Aracnología</source><volume>1</volume>: <fpage>5</fpage>–<lpage>337</lpage>.</mixed-citation></ref></ref-list></tp:taxon-treatment>
