# Supplementary material for: New systematic assignments in Gonyleptoidea (Arachnida, Opiliones, Laniatores)
Source: Zookeys. 2012 May 30;(198):25–68. doi: 10.3897/zookeys.198.2337 (PMC3368255; doi:10.3897/zookeys.198.2337)
Supplement: XML Treatment for Liogonyleptoides minensis [file zookeys.198.2337-treatment21.xml]

<!DOCTYPE tp:taxon-treatment
  PUBLIC "-//TaxonX//DTD Taxonomic Treatment Publishing DTD v0 20100105//EN" "tax-treatment-NSO.dtd">
<tp:taxon-treatment xmlns:tp="http://www.plazi.org/taxpub"><tp:treatment-meta><mixed-citation publication-type="journal"><person-group><name><surname>Pinto-da-Rocha</surname><given-names>Ricardo</given-names></name><name><surname>Benedetti</surname><given-names>Alípio Rezende</given-names></name><name><surname>de Vasconcelos</surname><given-names>Eduardo Gomes</given-names></name><name><surname>Hara</surname><given-names>Marcos Ryotaro</given-names></name></person-group><article-title>New systematic assignments in Gonyleptoidea (Arachnida, Opiliones, Laniatores)</article-title><source>Zookeys</source><day>30</day><month>5</month><year>2012</year><volume>2012</volume><issue>198</issue><fpage>25</fpage><lpage>68</lpage><pub-id pub-id-type="doi">10.3897/zookeys.198.2337</pub-id></mixed-citation></tp:treatment-meta><tp:nomenclature><tp:taxon-name>
                            <tp:taxon-name-part taxon-name-part-type="genus">Liogonyleptoides</tp:taxon-name-part>
                            <tp:taxon-name-part taxon-name-part-type="species">minensis</tp:taxon-name-part>
                        <object-id xmlns:xlink="http://www.w3.org/1999/xlink" xlink:type="simple">http://species-id.net/wiki/Liogonyleptoides_minensis</object-id>
								</tp:taxon-name><tp:taxon-authority>(Piza, 1946)</tp:taxon-authority><tp:nomenclature-citation-list><tp:nomenclature-citation><tp:taxon-name>Chaquesia minensis</tp:taxon-name><comment> Piza, 1946: 365, fig. 1 (♂); (2 males &amp; 3 females syntypes; Brazil, Minas Gerais, Cachoeira do Pajeú; MZLQ A0053; examined).</comment></tp:nomenclature-citation><tp:nomenclature-citation><tp:taxon-name>Liogonyleptoides minensis</tp:taxon-name><comment>: <xref ref-type="bibr" rid="B22">Kury 2003</xref>: 130.</comment></tp:nomenclature-citation><tp:nomenclature-citation><tp:taxon-name>Currala bahiensis</tp:taxon-name><comment> Soares, 1972: 56, figs 1–4, 14–15 (♂♀); <xref ref-type="bibr" rid="B22">Kury 2003</xref>: 123; (male holotype and 1 female paratype; Brazil, Bahia, Maracás; MNRJ 5268; examined). <bold>Syn. n.</bold></comment></tp:nomenclature-citation></tp:nomenclature-citation-list></tp:nomenclature><tp:treatment-sec sec-type="Taxonomical note"><title>Taxonomical note.</title><p>Comparisons between the type material of <italic><tp:taxon-name>Currala bahiensis</tp:taxon-name></italic> and <italic><tp:taxon-name>Liogonyleptoides minensis</tp:taxon-name></italic> allowed us to conclude that they are synonymous. <italic><tp:taxon-name>Liogonyleptoides minensis</tp:taxon-name></italic> is a species that can be easily diagnosed among gonyleptines by the relatively larger size, body dorsally rounded, without tubercles on corners, presence of scutal area IV; femur III curved (instead of sigmoid); male femur IV with a long, robust dorsobasal apophysis and a prolateral one that is curved dorsally on distal third. The genus <italic><tp:taxon-name>Currala</tp:taxon-name></italic> is now composed only by its type species <italic><tp:taxon-name>Currala spinifrons</tp:taxon-name></italic> Roewer, 1927.
                        </p></tp:treatment-sec><ref-list><ref id="B22"><mixed-citation xmlns:xlink="http://www.w3.org/1999/xlink" xlink:type="simple"><person-group><name name-style="western"><surname>Kury</surname><given-names>AB</given-names></name></person-group> (<year>2003</year>) <article-title>Annotated catalogue of the Laniatores of the New World (Arachnida, Opiliones)</article-title>. <source>Revista Ibérica de Aracnología</source><volume>1</volume>: <fpage>5</fpage>–<lpage>337</lpage>.</mixed-citation></ref></ref-list></tp:taxon-treatment>
