# Supplementary material for: New systematic assignments in Gonyleptoidea (Arachnida, Opiliones, Laniatores)
Source: Zookeys. 2012 May 30;(198):25–68. doi: 10.3897/zookeys.198.2337 (PMC3368255; doi:10.3897/zookeys.198.2337)
Supplement: XML Treatment for Mischonyx [file zookeys.198.2337-treatment22.xml]

<!DOCTYPE tp:taxon-treatment
  PUBLIC "-//TaxonX//DTD Taxonomic Treatment Publishing DTD v0 20100105//EN" "tax-treatment-NSO.dtd">
<tp:taxon-treatment xmlns:tp="http://www.plazi.org/taxpub"><tp:treatment-meta><mixed-citation publication-type="journal"><person-group><name><surname>Pinto-da-Rocha</surname><given-names>Ricardo</given-names></name><name><surname>Benedetti</surname><given-names>Alípio Rezende</given-names></name><name><surname>de Vasconcelos</surname><given-names>Eduardo Gomes</given-names></name><name><surname>Hara</surname><given-names>Marcos Ryotaro</given-names></name></person-group><article-title>New systematic assignments in Gonyleptoidea (Arachnida, Opiliones, Laniatores)</article-title><source>Zookeys</source><day>30</day><month>5</month><year>2012</year><volume>2012</volume><issue>198</issue><fpage>25</fpage><lpage>68</lpage><pub-id pub-id-type="doi">10.3897/zookeys.198.2337</pub-id></mixed-citation></tp:treatment-meta><tp:nomenclature><tp:taxon-name>
                            <tp:taxon-name-part taxon-name-part-type="genus">Mischonyx</tp:taxon-name-part>
                        <object-id xmlns:xlink="http://www.w3.org/1999/xlink" xlink:type="simple">http://species-id.net/wiki/Mischonyx</object-id>
								</tp:taxon-name><tp:taxon-authority>Bertkau, 1880</tp:taxon-authority><tp:nomenclature-citation-list><tp:nomenclature-citation><tp:taxon-name>Mischonyx</tp:taxon-name><comment> Bertkau, 1880: 106; <xref ref-type="bibr" rid="B22">Kury 2003</xref>: 132; (type species: <italic><tp:taxon-name>Mischonyx squalidus</tp:taxon-name></italic> Bertkau, 1880, by monotypy).</comment></tp:nomenclature-citation><tp:nomenclature-citation><tp:taxon-name>Eugonyleptes</tp:taxon-name><comment> Roewer, 1913: 219; <xref ref-type="bibr" rid="B22">Kury 2003</xref>: 123; (type species: <italic><tp:taxon-name>Gonyleptes scaber</tp:taxon-name></italic> Kirby, 1819, by monotypy). <bold>Syn. n.</bold></comment></tp:nomenclature-citation><tp:nomenclature-citation><tp:taxon-name>Gonazula</tp:taxon-name><comment> Roewer, 1930: 417; <xref ref-type="bibr" rid="B22">Kury 2003</xref>: 126; (type species: <italic><tp:taxon-name>Gonazula gibbosa</tp:taxon-name></italic> Roewer, 1930, by monotypy). <bold>Syn. n.</bold></comment></tp:nomenclature-citation></tp:nomenclature-citation-list></tp:nomenclature><tp:treatment-sec sec-type="Diagnosis"><title>Diagnosis.</title><p><italic><tp:taxon-name>Mischonyx</tp:taxon-name></italic> resembles <italic><tp:taxon-name>Currala</tp:taxon-name></italic> Roewer, 1927 and <italic><tp:taxon-name>Schenkelibunus</tp:taxon-name></italic> Strand, 1932, which are gonyleptine of relatively smaller size (about 5 mm of dorsal scutum length). <italic><tp:taxon-name>Mischonyx</tp:taxon-name></italic> can be distinguished from those genera by the combination of the following characters: anterior border of the carapace with robust spines; frontal hump on anterior margin of carapace and ocularium with a pair of spines; scutal areas I–III with a paramedian pair of tubercles, those on I–II elliptical and widest pair on scutal area III; lateral margin of the dorsal scutum with large white tubercles (in specimens preserved in 70% ethanol)<!--PageBreak-->.
                        </p></tp:treatment-sec><tp:treatment-sec sec-type="Taxonomical note"><title>Taxonomical note.</title><p>According <xref ref-type="bibr" rid="B8">DaSilva and Pinto-da-Rocha (2010)</xref>, <italic><tp:taxon-name>Mischonyx</tp:taxon-name></italic> is phylogenetically close to <tp:taxon-name>Hernandariinae</tp:taxon-name>. It is probable that due to the Roewerian classification, some species which should be in <italic><tp:taxon-name>Mischonyx</tp:taxon-name></italic> is placed elsewhere in <tp:taxon-name>Gonyleptinae</tp:taxon-name>. Therefore, a comprehensive revision of the subfamily is needed.
                        </p></tp:treatment-sec><tp:treatment-sec sec-type="Composition"><title>Composition.</title><p><italic><tp:taxon-name>Mischonyx anomalus</tp:taxon-name></italic> (Mello-Leitão, 1936); <italic><tp:taxon-name>Mischonyx antiquus</tp:taxon-name></italic> (Mello-Leitão, 1934); <italic><tp:taxon-name>Mischonyx cuspidatus</tp:taxon-name></italic> (Roewer, 1913); <italic><tp:taxon-name>Mischonyx fidelis</tp:taxon-name></italic> (Mello-Leitão, 1931); <italic><tp:taxon-name>Mischonyx insulanus</tp:taxon-name></italic> (Soares, 1972); <italic><tp:taxon-name>Mischonyx intermedius</tp:taxon-name></italic> (Mello-Leitão, 1935); <italic><tp:taxon-name>Mischonyx kaisara</tp:taxon-name></italic> Vasconcelos, 2004; <italic><tp:taxon-name>Mischonyx poeta</tp:taxon-name></italic> Vasconcelos, 2005; <italic><tp:taxon-name>Mischonyx processigerus</tp:taxon-name></italic> (Soares &amp; Soares, 1970); <italic><tp:taxon-name>Mischonyx squalidus</tp:taxon-name></italic> Bertkau, 1880 and <italic><tp:taxon-name>Mischonyx sulinus</tp:taxon-name></italic> (Soares &amp; Soares, 1947).
                        </p></tp:treatment-sec><ref-list><ref id="B22"><mixed-citation xmlns:xlink="http://www.w3.org/1999/xlink" xlink:type="simple"><person-group><name name-style="western"><surname>Kury</surname><given-names>AB</given-names></name></person-group> (<year>2003</year>) <article-title>Annotated catalogue of the Laniatores of the New World (Arachnida, Opiliones)</article-title>. <source>Revista Ibérica de Aracnología</source><volume>1</volume>: <fpage>5</fpage>–<lpage>337</lpage>.</mixed-citation></ref><ref id="B8"><mixed-citation xmlns:xlink="http://www.w3.org/1999/xlink" xlink:type="simple"><person-group><name name-style="western"><surname>DaSilva</surname><given-names>MB</given-names></name><name name-style="western"><surname>Pinto-da-Rocha</surname><given-names>R</given-names></name></person-group> (<year>2010</year>)<article-title> Systematic review and cladistic analysis of the Hernandariinae (Opiliones: Gonyleptidae).</article-title><source>Zoologia </source><volume>27</volume> (<issue>4</issue>): <fpage>577</fpage>-<lpage>642</lpage>.</mixed-citation></ref></ref-list></tp:taxon-treatment>
