# Supplementary material for: New systematic assignments in Gonyleptoidea (Arachnida, Opiliones, Laniatores)
Source: Zookeys. 2012 May 30;(198):25–68. doi: 10.3897/zookeys.198.2337 (PMC3368255; doi:10.3897/zookeys.198.2337)
Supplement: XML Treatment for Mischonyx cuspidatus [file zookeys.198.2337-treatment24.xml]

<!DOCTYPE tp:taxon-treatment
  PUBLIC "-//TaxonX//DTD Taxonomic Treatment Publishing DTD v0 20100105//EN" "tax-treatment-NSO.dtd">
<tp:taxon-treatment xmlns:tp="http://www.plazi.org/taxpub"><tp:treatment-meta><mixed-citation publication-type="journal"><person-group><name><surname>Pinto-da-Rocha</surname><given-names>Ricardo</given-names></name><name><surname>Benedetti</surname><given-names>Alípio Rezende</given-names></name><name><surname>de Vasconcelos</surname><given-names>Eduardo Gomes</given-names></name><name><surname>Hara</surname><given-names>Marcos Ryotaro</given-names></name></person-group><article-title>New systematic assignments in Gonyleptoidea (Arachnida, Opiliones, Laniatores)</article-title><source>Zookeys</source><day>30</day><month>5</month><year>2012</year><volume>2012</volume><issue>198</issue><fpage>25</fpage><lpage>68</lpage><pub-id pub-id-type="doi">10.3897/zookeys.198.2337</pub-id></mixed-citation></tp:treatment-meta><tp:nomenclature><tp:taxon-name>
                            <tp:taxon-name-part taxon-name-part-type="genus">Mischonyx</tp:taxon-name-part>
                            <tp:taxon-name-part taxon-name-part-type="species">cuspidatus</tp:taxon-name-part>
                        <object-id xmlns:xlink="http://www.w3.org/1999/xlink" xlink:type="simple">http://species-id.net/wiki/Mischonyx_cuspidatus</object-id>
								</tp:taxon-name><tp:taxon-authority>(Roewer, 1913)</tp:taxon-authority><tp:nomenclature-citation-list><tp:nomenclature-citation><tp:taxon-name>Ilhaia cuspidata</tp:taxon-name><comment> Roewer, 1913: 221; (male holotype; Brazil, Rio de Janeiro, Ilha Grande, SMF 900; examined).</comment></tp:nomenclature-citation><tp:nomenclature-citation><tp:taxon-name>Mischonyx cuspidatus</tp:taxon-name><comment>: <xref ref-type="bibr" rid="B22">Kury 2003</xref>: 133.</comment></tp:nomenclature-citation><tp:nomenclature-citation><tp:taxon-name>Gonazula gibbosa</tp:taxon-name><comment> Roewer, 1930: 418, fig. 32 (♂); <xref ref-type="bibr" rid="B22">Kury 2003</xref>: 126; (male holotype; Brazil, Santa Catarina, Serra Azul; SMF 1328; examined). <bold>Syn. n.</bold></comment></tp:nomenclature-citation></tp:nomenclature-citation-list></tp:nomenclature><tp:treatment-sec sec-type="Material examined"><title>Material examined.</title><p>BRAZIL. Rio de Janeiro: Ilha Grande, male holotype (SMF 900); Macaé, 16 ♂ &amp; 6 ♀ (MNRJ 4601). Santa Catarina: Serra Azul, male holotype (SMF 1328); Gaspar, 1 ♂ (MNRJ 11584).</p></tp:treatment-sec><tp:treatment-sec sec-type="Diagnosis"><title>Diagnosis.</title><p><italic><tp:taxon-name>Mischonyx cuspidatus</tp:taxon-name></italic> resembles <italic><tp:taxon-name>Mischonyx poeta</tp:taxon-name></italic> and <italic><tp:taxon-name>Mischonyx scaber</tp:taxon-name></italic> (see diagnosis of <italic><tp:taxon-name>Mischonyx scaber</tp:taxon-name></italic>). <italic><tp:taxon-name>Mischonyx cuspidatus</tp:taxon-name></italic> can be distinguished from them by the median high, acuminated tubercle on the free tergites I–III.
                        </p></tp:treatment-sec><tp:treatment-sec sec-type="Taxonomical note"><title>Taxonomical note.</title><p>The type locality of <italic><tp:taxon-name>Gonazula gibbosa</tp:taxon-name></italic>, Serra Azul (in the state of Santa Catarina), is an unknown toponym from where seven species are recorded (see <xref ref-type="bibr" rid="B22">Kury 2003</xref>). As some of these species were rediscovered in Serra dos Órgãos (in the state of Rio de Janeiro), we believe that the opilionids from Serra Azul were mislabeled, although <italic><tp:taxon-name>Mischonyx cuspidatus</tp:taxon-name></italic> is a synanthropic gonyleptid (<xref ref-type="bibr" rid="B37">Mestre and Pinto-da-Rocha 2004</xref>) with one of the largest geographical distributions known among Neotropical harvestmen (see records in <xref ref-type="bibr" rid="B22">Kury 2003</xref>).
                        </p></tp:treatment-sec><ref-list><ref id="B22"><mixed-citation xmlns:xlink="http://www.w3.org/1999/xlink" xlink:type="simple"><person-group><name name-style="western"><surname>Kury</surname><given-names>AB</given-names></name></person-group> (<year>2003</year>) <article-title>Annotated catalogue of the Laniatores of the New World (Arachnida, Opiliones)</article-title>. <source>Revista Ibérica de Aracnología</source><volume>1</volume>: <fpage>5</fpage>–<lpage>337</lpage>.</mixed-citation></ref><ref id="B37"><mixed-citation xmlns:xlink="http://www.w3.org/1999/xlink" xlink:type="simple"><person-group><name name-style="western"><surname>Mestre</surname><given-names>LAM</given-names></name><name name-style="western"><surname>Pinto-da-Rocha</surname><given-names>R</given-names></name></person-group> (<year>2004</year>)<article-title> Population dynamics of an isolated population of the harvestmen <italic>Ilhaia cuspidata</italic> (Opiliones, Gonyleptidae), in Araucaria Forest (Curitiba, Paraná, Brazil).</article-title><source>The Journal of Arachnology </source><volume>32</volume> (<issue>2</issue>): <fpage>208</fpage>-<lpage>220</lpage>.</mixed-citation></ref></ref-list></tp:taxon-treatment>
