# Supplementary material for: New systematic assignments in Gonyleptoidea (Arachnida, Opiliones, Laniatores)
Source: Zookeys. 2012 May 30;(198):25–68. doi: 10.3897/zookeys.198.2337 (PMC3368255; doi:10.3897/zookeys.198.2337)
Supplement: XML Treatment for Megapachylus grandis [file zookeys.198.2337-treatment25.xml]

<!DOCTYPE tp:taxon-treatment
  PUBLIC "-//TaxonX//DTD Taxonomic Treatment Publishing DTD v0 20100105//EN" "tax-treatment-NSO.dtd">
<tp:taxon-treatment xmlns:tp="http://www.plazi.org/taxpub"><tp:treatment-meta><mixed-citation publication-type="journal"><person-group><name><surname>Pinto-da-Rocha</surname><given-names>Ricardo</given-names></name><name><surname>Benedetti</surname><given-names>Alípio Rezende</given-names></name><name><surname>de Vasconcelos</surname><given-names>Eduardo Gomes</given-names></name><name><surname>Hara</surname><given-names>Marcos Ryotaro</given-names></name></person-group><article-title>New systematic assignments in Gonyleptoidea (Arachnida, Opiliones, Laniatores)</article-title><source>Zookeys</source><day>30</day><month>5</month><year>2012</year><volume>2012</volume><issue>198</issue><fpage>25</fpage><lpage>68</lpage><pub-id pub-id-type="doi">10.3897/zookeys.198.2337</pub-id></mixed-citation></tp:treatment-meta><tp:nomenclature><tp:taxon-name>
                            <tp:taxon-name-part taxon-name-part-type="genus">Megapachylus</tp:taxon-name-part>
                            <tp:taxon-name-part taxon-name-part-type="species">grandis</tp:taxon-name-part>
                        <object-id xmlns:xlink="http://www.w3.org/1999/xlink" xlink:type="simple">http://species-id.net/wiki/Megapachylus_grandis</object-id>
								</tp:taxon-name><tp:taxon-authority>Roewer, 1913</tp:taxon-authority><xref ref-type="fig" rid="F13">Fig. 13</xref><tp:nomenclature-citation-list><tp:nomenclature-citation><tp:taxon-name>Megapachylus grandis</tp:taxon-name><comment> Roewer, 1913: 124, fig. 56 (♂); <xref ref-type="bibr" rid="B22">Kury 2003</xref>: 131.</comment></tp:nomenclature-citation><tp:nomenclature-citation><tp:taxon-name>Metapachyloides almeidai</tp:taxon-name><comment> Soares &amp; Soares, 1946: 317, fig. 2 (♂); <xref ref-type="bibr" rid="B22">Kury 2003</xref>: 176; (male holotype; Brazil, Batea, São Paulo, Lane &amp; Soares leg., V.1943; MZSP 883; examined) <bold>Syn. n.</bold></comment></tp:nomenclature-citation></tp:nomenclature-citation-list></tp:nomenclature><tp:treatment-sec sec-type="Description"><title>Description.</title><p>Penis (<xref ref-type="fig" rid="F13">Fig. 13A–C</xref>; MZSP16837): ventral plate with slightly convergent lateral sides deep U-cleft on distal margin, its apex folded ventrally, 3 distal pairs of large setae, slightly curved at apex, 1 median pair of short setae and, 4 basal pairs of spatulate setae, directed frontwards. Glans with dorsal process. Stylus thin, long, sigmoid, with subapical ventral trichomes. Ventral process shaft folded ventrally, apex flabelliform, with serrate distal margins and long distal tip.
                        </p></tp:treatment-sec><tp:treatment-sec sec-type="Taxonomical note"><title>Taxonomical note.</title><p>The male of the species described by Soares &amp; Soares shows a moderate development of armature of leg IV but the number and arrangement of tubercles are perfectly coincident with those of <italic><tp:taxon-name>Megapachylus grandis</tp:taxon-name></italic>. It could be a beta male, although an extensive population study should be conducted to confirm this.<!--PageBreak-->
                        </p><fig id="F13" position="float" orientation="portrait"><label>Figure 13.</label><caption><p><italic><tp:taxon-name>Megapachylus grandis</tp:taxon-name></italic> Roewer. Distal part of penis (MZSP16837) <bold>A</bold> in dorsal view <bold>B</bold> ditto, ventral view <bold>C</bold> ditto, left lateral view. Scale bar: 0.02 mm.</p></caption><graphic xmlns:xlink="http://www.w3.org/1999/xlink" xlink:href="ZooKeys-198-025-g013.jpg" position="float" orientation="portrait" xlink:type="simple"/></fig></tp:treatment-sec><ref-list><ref id="B22"><mixed-citation xmlns:xlink="http://www.w3.org/1999/xlink" xlink:type="simple"><person-group><name name-style="western"><surname>Kury</surname><given-names>AB</given-names></name></person-group> (<year>2003</year>) <article-title>Annotated catalogue of the Laniatores of the New World (Arachnida, Opiliones)</article-title>. <source>Revista Ibérica de Aracnología</source><volume>1</volume>: <fpage>5</fpage>–<lpage>337</lpage>.</mixed-citation></ref></ref-list></tp:taxon-treatment>
