# Supplementary material for: New systematic assignments in Gonyleptoidea (Arachnida, Opiliones, Laniatores)
Source: Zookeys. 2012 May 30;(198):25–68. doi: 10.3897/zookeys.198.2337 (PMC3368255; doi:10.3897/zookeys.198.2337)
Supplement: XML Treatment for Parampheres [file zookeys.198.2337-treatment26.xml]

<!DOCTYPE tp:taxon-treatment
  PUBLIC "-//TaxonX//DTD Taxonomic Treatment Publishing DTD v0 20100105//EN" "tax-treatment-NSO.dtd">
<tp:taxon-treatment xmlns:tp="http://www.plazi.org/taxpub"><tp:treatment-meta><mixed-citation publication-type="journal"><person-group><name><surname>Pinto-da-Rocha</surname><given-names>Ricardo</given-names></name><name><surname>Benedetti</surname><given-names>Alípio Rezende</given-names></name><name><surname>de Vasconcelos</surname><given-names>Eduardo Gomes</given-names></name><name><surname>Hara</surname><given-names>Marcos Ryotaro</given-names></name></person-group><article-title>New systematic assignments in Gonyleptoidea (Arachnida, Opiliones, Laniatores)</article-title><source>Zookeys</source><day>30</day><month>5</month><year>2012</year><volume>2012</volume><issue>198</issue><fpage>25</fpage><lpage>68</lpage><pub-id pub-id-type="doi">10.3897/zookeys.198.2337</pub-id></mixed-citation></tp:treatment-meta><tp:nomenclature><tp:taxon-name>
                            <tp:taxon-name-part taxon-name-part-type="genus">Parampheres</tp:taxon-name-part>
                        <object-id xmlns:xlink="http://www.w3.org/1999/xlink" xlink:type="simple">http://species-id.net/wiki/Parampheres</object-id>
								</tp:taxon-name><tp:taxon-authority>Roewer, 1913</tp:taxon-authority><tp:nomenclature-citation-list><tp:nomenclature-citation><tp:taxon-name>Parampheres</tp:taxon-name><comment> Roewer, 1913: 345; (type species: <italic><tp:taxon-name>Parampheres pectinatus</tp:taxon-name></italic> Roewer, 1913, by monotypy).</comment></tp:nomenclature-citation><tp:nomenclature-citation><tp:taxon-name>Metapachyloides</tp:taxon-name><comment> Roewer, 1917: 120; (type species: <italic><tp:taxon-name>Metapachyloides rugosus</tp:taxon-name></italic> Roewer, 1917, by monotypy) <bold>Syn. n.</bold></comment></tp:nomenclature-citation></tp:nomenclature-citation-list></tp:nomenclature><tp:treatment-sec sec-type="Diagnosis"><title>Diagnosis.</title><p><italic><tp:taxon-name>Parampheres</tp:taxon-name></italic> resembles <italic><tp:taxon-name>Acanthogonyleptes</tp:taxon-name></italic>, <italic><tp:taxon-name>Adhynastes</tp:taxon-name></italic> Roewer, 1930 and <italic><tp:taxon-name>Deltaspidium</tp:taxon-name></italic> Roewer, 1927 by the presence of a more elongated prolateral apical apophysis on male coxa IV (greater length/basal diameter ratio of the apophysis) than that in <italic><tp:taxon-name>Gonyleptes</tp:taxon-name></italic> and related <tp:taxon-name>Gonyleptinae</tp:taxon-name> genera. <italic><tp:taxon-name>Parampheres</tp:taxon-name></italic> can be distinguished from <italic><tp:taxon-name>Adhynastes</tp:taxon-name></italic> and <italic><tp:taxon-name>Deltaspidium</tp:taxon-name></italic> by the scutal area III with tubercles (instead of spines). <italic><tp:taxon-name>Parampheres</tp:taxon-name></italic> can be distinghished from A<italic>canthogonyleptes</italic> by the absence of a clearly defined dorsobasal apophysis on the male femur IV. <italic><tp:taxon-name>Parampheres</tp:taxon-name></italic> species bear a row of apophyses on the dorsal basal area of the femur IV.
                        </p></tp:treatment-sec><tp:treatment-sec sec-type="Taxonomical note"><title>Taxonomical note.</title><p><italic><tp:taxon-name>Metapachyloides</tp:taxon-name></italic> is a monotypic genus and its type species is junior synonym of <italic><tp:taxon-name>Parampheres tibialis</tp:taxon-name></italic> Roewer, 1917.
                        </p></tp:treatment-sec></tp:taxon-treatment>
