# Supplementary material for: New systematic assignments in Gonyleptoidea (Arachnida, Opiliones, Laniatores)
Source: Zookeys. 2012 May 30;(198):25–68. doi: 10.3897/zookeys.198.2337 (PMC3368255; doi:10.3897/zookeys.198.2337)
Supplement: XML Treatment for Parampheres tibialis [file zookeys.198.2337-treatment27.xml]

<!DOCTYPE tp:taxon-treatment
  PUBLIC "-//TaxonX//DTD Taxonomic Treatment Publishing DTD v0 20100105//EN" "tax-treatment-NSO.dtd">
<tp:taxon-treatment xmlns:tp="http://www.plazi.org/taxpub"><tp:treatment-meta><mixed-citation publication-type="journal"><person-group><name><surname>Pinto-da-Rocha</surname><given-names>Ricardo</given-names></name><name><surname>Benedetti</surname><given-names>Alípio Rezende</given-names></name><name><surname>de Vasconcelos</surname><given-names>Eduardo Gomes</given-names></name><name><surname>Hara</surname><given-names>Marcos Ryotaro</given-names></name></person-group><article-title>New systematic assignments in Gonyleptoidea (Arachnida, Opiliones, Laniatores)</article-title><source>Zookeys</source><day>30</day><month>5</month><year>2012</year><volume>2012</volume><issue>198</issue><fpage>25</fpage><lpage>68</lpage><pub-id pub-id-type="doi">10.3897/zookeys.198.2337</pub-id></mixed-citation></tp:treatment-meta><tp:nomenclature><tp:taxon-name>
                            <tp:taxon-name-part taxon-name-part-type="genus">Parampheres</tp:taxon-name-part>
                            <tp:taxon-name-part taxon-name-part-type="species">tibialis</tp:taxon-name-part>
                        <object-id xmlns:xlink="http://www.w3.org/1999/xlink" xlink:type="simple">http://species-id.net/wiki/Parampheres_tibialis</object-id>
								</tp:taxon-name><tp:taxon-authority>Roewer, 1917</tp:taxon-authority><tp:nomenclature-citation-list><tp:nomenclature-citation><tp:taxon-name>Parampheres tibialis</tp:taxon-name><comment> Roewer, 1917: 144, fig. 37 (♂); (male holotype; Brazil, São Paulo, Santos; SMF 1330; examined).</comment></tp:nomenclature-citation><tp:nomenclature-citation><tp:taxon-name>Metapachyloides rugosus</tp:taxon-name><comment> Roewer, 1917: 121, fig. 22 (♀); (female holotype; Brazil, São Paulo, Santos; SMF 1322; examined). <bold>Syn. n.</bold></comment></tp:nomenclature-citation></tp:nomenclature-citation-list></tp:nomenclature><tp:treatment-sec sec-type="Taxonomical note"><title>Taxonomical note.</title><p>The monotypic genus <italic><tp:taxon-name>Metapachyloides</tp:taxon-name></italic> was formerly placed in <tp:taxon-name>Gonyleptidae</tp:taxon-name>, <tp:taxon-name>Pachylinae</tp:taxon-name>. Instead of a male, as stated in the original description, the <!--PageBreak-->holotype of <italic><tp:taxon-name>Metapachyloides rugosus</tp:taxon-name></italic> is a female, and its general aspect is similar to that of <italic><tp:taxon-name>Parampheres</tp:taxon-name></italic> Roewer, 1913. Surprisingly, in the same year, Roewer described <italic><tp:taxon-name>Parampheres tibialis</tp:taxon-name></italic> in <tp:taxon-name>Gonyleptinae</tp:taxon-name>, based on a male collected in the same locality (Santos), the most important harbor in Brazil. Roewer described many harvestmen species indicating Santos as their type locality, but those were never collected again there or in the area of endemism to which Santos belongs (Serra do Mar of São Paulo, see <xref ref-type="bibr" rid="B42">Pinto-da-Rocha et al. 2005</xref> for more details). We conclude that <italic><tp:taxon-name>Parampheres tibialis</tp:taxon-name></italic>, as well as many other species supposedly collected in Santos were probably mislabeled.
                        </p></tp:treatment-sec><ref-list><ref id="B42"><mixed-citation xmlns:xlink="http://www.w3.org/1999/xlink" xlink:type="simple"><person-group><name name-style="western"><surname>Pinto-da-Rocha</surname><given-names>R</given-names></name><name name-style="western"><surname>Bragagnolo</surname><given-names>C</given-names></name><name name-style="western"><surname>DaSilva</surname><given-names>MB</given-names></name></person-group> (<year>2005</year>)<article-title> Faunistic similarity and historic biogeography of the harvestmen of southern and southeastern Atlantic Rain Forest of Brazil.</article-title><source>The Journal of Arachnology </source><volume>33</volume> (<issue>2</issue>): <fpage>290</fpage>-<lpage>299</lpage>. doi: <ext-link ext-link-type="uri" xlink:href="http://dx.doi.org/10.1636/04-114.1" xlink:type="simple">10.1636/04-114.1</ext-link></mixed-citation></ref></ref-list></tp:taxon-treatment>
