# Supplementary material for: New systematic assignments in Gonyleptoidea (Arachnida, Opiliones, Laniatores)
Source: Zookeys. 2012 May 30;(198):25–68. doi: 10.3897/zookeys.198.2337 (PMC3368255; doi:10.3897/zookeys.198.2337)
Supplement: XML Treatment for Parapachyloides uncinatus [file zookeys.198.2337-treatment28.xml]

<!DOCTYPE tp:taxon-treatment
  PUBLIC "-//TaxonX//DTD Taxonomic Treatment Publishing DTD v0 20100105//EN" "tax-treatment-NSO.dtd">
<tp:taxon-treatment xmlns:tp="http://www.plazi.org/taxpub"><tp:treatment-meta><mixed-citation publication-type="journal"><person-group><name><surname>Pinto-da-Rocha</surname><given-names>Ricardo</given-names></name><name><surname>Benedetti</surname><given-names>Alípio Rezende</given-names></name><name><surname>de Vasconcelos</surname><given-names>Eduardo Gomes</given-names></name><name><surname>Hara</surname><given-names>Marcos Ryotaro</given-names></name></person-group><article-title>New systematic assignments in Gonyleptoidea (Arachnida, Opiliones, Laniatores)</article-title><source>Zookeys</source><day>30</day><month>5</month><year>2012</year><volume>2012</volume><issue>198</issue><fpage>25</fpage><lpage>68</lpage><pub-id pub-id-type="doi">10.3897/zookeys.198.2337</pub-id></mixed-citation></tp:treatment-meta><tp:nomenclature><tp:taxon-name>
                            <tp:taxon-name-part taxon-name-part-type="genus">Parapachyloides</tp:taxon-name-part>
                            <tp:taxon-name-part taxon-name-part-type="species">uncinatus</tp:taxon-name-part>
                        <object-id xmlns:xlink="http://www.w3.org/1999/xlink" xlink:type="simple">http://species-id.net/wiki/Parapachyloides_uncinatus</object-id>
								</tp:taxon-name><tp:taxon-authority>(Sørensen, 1879)</tp:taxon-authority><xref ref-type="fig" rid="F14">Fig. 14</xref><tp:nomenclature-citation-list><tp:nomenclature-citation><tp:taxon-name>Gonyleptes uncinatus</tp:taxon-name><comment> Sørensen, 1879: 214, figs 1–5, 9–10, 14, 18, 22–26, 28–29 (♂♀); (syntypes males &amp; females, ZMUC, type locality not specified, see <xref ref-type="bibr" rid="B22">Kury 2003</xref>; examined from detailed photos).</comment></tp:nomenclature-citation><tp:nomenclature-citation><tp:taxon-name>Parapachyloides uncinatus</tp:taxon-name><comment>: <xref ref-type="bibr" rid="B22">Kury 2003</xref>: 186.</comment></tp:nomenclature-citation><tp:nomenclature-citation><tp:taxon-name>Goyazella armata</tp:taxon-name><comment> Mello-Leitão, 1931: 120, fig. 1 (♀); (female holotype; MNRJ 11373; Brazil; Goiás; Chapada dos Veadeiros; Blases leg., examined). syn. n.</comment></tp:nomenclature-citation><tp:nomenclature-citation><tp:taxon-name>Parapachyloides armatus</tp:taxon-name><comment>: B. <xref ref-type="bibr" rid="B60">Soares 1944b</xref>: 164; <xref ref-type="bibr" rid="B22">Kury 2003</xref>: 186; <xref ref-type="bibr" rid="B25">Kury et al. 2010</xref>: 566.</comment></tp:nomenclature-citation></tp:nomenclature-citation-list></tp:nomenclature><tp:treatment-sec sec-type="Material examined"><title>Material examined.</title><p>BRAZIL. São Paulo: Porto Cabral, 4 ♂ (MZSP 787); Usina Hidrelétrica de Rosana, 2 males &amp; 2 females (MZSP 14571). Mato Grosso do Sul: Taquaruçu, 2 ♂ &amp; 1 ♀ (MZSP 19113); ditto, (Canal do Rio Baía), 1 ♂ (MZSP 22084).</p></tp:treatment-sec><tp:treatment-sec sec-type="Description"><title>Description.</title><p>Penis (<xref ref-type="fig" rid="F14">Fig. 14A–C</xref>; MZSP 14571): ventral plate with the lateral sides slightly convergent, deep U-cleft on distal margin, its apex folded ventrally and convergent, 3 distal pairs of setae curved on apex, 1 pair of short median setae, 4 basal pairs of setae arranged in a row, 2 pairs of ventral distal short setae. Glans with small dorsal process. Stylus slender, sigmoid, smooth. Ventral process apex flabelliform with serrate distal margin.<!--PageBreak-->
                        </p></tp:treatment-sec><tp:treatment-sec sec-type="Taxonomical note"><title>Taxonomical note.</title><p>Males of this species show polymorphism in the posterior tubercle on the lateral margin of dorsal scutum (from low, small and blunt to high, enlarged, curved and pointed apex), posterior margin of dorsal scutum (from low tubercles to two high tubercles) and armature of free tergite I (with one large median tubercle without enlarged lateral tubercles, or with 2–4 high lateral tubercles); retrolateral basal tubercle on male femur IV of same width as femur to 1.5 times wider, short (1.3 times femur width) to long (3.2 ×).</p><fig id="F14" position="float" orientation="portrait"><label>Figure 14.</label><caption><p><italic><tp:taxon-name>Parapachyloides uncinatus</tp:taxon-name></italic> (Sørensen). Distal part of penis (MZSP 14571) <bold>A</bold> in dorsal view <bold>B</bold> ditto, ventral view <bold>C</bold> ditto, left lateral view. Scale bar: 0.01 mm.</p></caption><graphic xmlns:xlink="http://www.w3.org/1999/xlink" xlink:href="ZooKeys-198-025-g014.jpg" position="float" orientation="portrait" xlink:type="simple"/></fig></tp:treatment-sec><ref-list><ref id="B22"><mixed-citation xmlns:xlink="http://www.w3.org/1999/xlink" xlink:type="simple"><person-group><name name-style="western"><surname>Kury</surname><given-names>AB</given-names></name></person-group> (<year>2003</year>) <article-title>Annotated catalogue of the Laniatores of the New World (Arachnida, Opiliones)</article-title>. <source>Revista Ibérica de Aracnología</source><volume>1</volume>: <fpage>5</fpage>–<lpage>337</lpage>.</mixed-citation></ref><ref id="B60"><mixed-citation xmlns:xlink="http://www.w3.org/1999/xlink" xlink:type="simple"><person-group><name name-style="western"><surname>Soares</surname><given-names>BAM</given-names></name></person-group> (<year>1944b</year>)<article-title> Notas sobre opiliões da coleção do Museu Nacional do Rio de Janeiro.</article-title><source>Papéis Avulsos do Departamento de Zoologia, São Paulo </source><volume>6</volume> (<issue>15</issue>): <fpage>163</fpage>-<lpage>180</lpage>.</mixed-citation></ref><ref id="B25"><mixed-citation xmlns:xlink="http://www.w3.org/1999/xlink" xlink:type="simple"><person-group><name name-style="western"><surname>Kury</surname><given-names>AB</given-names></name><name name-style="western"><surname>Chagas-Jr</surname><given-names>A</given-names></name><name name-style="western"><surname>Giupponi</surname><given-names>APL</given-names></name><name name-style="western"><surname>Pérez-G</surname><given-names>A</given-names></name></person-group> (<year>2010</year>)<article-title> Amblypygi, Opiliones, Schizomida, Scorpiones and Chilopoda, Tocantins, Brazil.</article-title><source>Check List </source><volume>6</volume> (<issue>4</issue>): <fpage>564</fpage>-<lpage>571</lpage>.</mixed-citation></ref></ref-list></tp:taxon-treatment>
