# Supplementary material for: New systematic assignments in Gonyleptoidea (Arachnida, Opiliones, Laniatores)
Source: Zookeys. 2012 May 30;(198):25–68. doi: 10.3897/zookeys.198.2337 (PMC3368255; doi:10.3897/zookeys.198.2337)
Supplement: XML Treatment for Schubartesia singularis [file zookeys.198.2337-treatment29.xml]

<!DOCTYPE tp:taxon-treatment
  PUBLIC "-//TaxonX//DTD Taxonomic Treatment Publishing DTD v0 20100105//EN" "tax-treatment-NSO.dtd">
<tp:taxon-treatment xmlns:tp="http://www.plazi.org/taxpub"><tp:treatment-meta><mixed-citation publication-type="journal"><person-group><name><surname>Pinto-da-Rocha</surname><given-names>Ricardo</given-names></name><name><surname>Benedetti</surname><given-names>Alípio Rezende</given-names></name><name><surname>de Vasconcelos</surname><given-names>Eduardo Gomes</given-names></name><name><surname>Hara</surname><given-names>Marcos Ryotaro</given-names></name></person-group><article-title>New systematic assignments in Gonyleptoidea (Arachnida, Opiliones, Laniatores)</article-title><source>Zookeys</source><day>30</day><month>5</month><year>2012</year><volume>2012</volume><issue>198</issue><fpage>25</fpage><lpage>68</lpage><pub-id pub-id-type="doi">10.3897/zookeys.198.2337</pub-id></mixed-citation></tp:treatment-meta><tp:nomenclature><tp:taxon-name>
                            <tp:taxon-name-part taxon-name-part-type="genus">Schubartesia</tp:taxon-name-part>
                            <tp:taxon-name-part taxon-name-part-type="species">singularis</tp:taxon-name-part>
                        <object-id xmlns:xlink="http://www.w3.org/1999/xlink" xlink:type="simple">http://species-id.net/wiki/Schubartesia_singularis</object-id>
								</tp:taxon-name><tp:taxon-authority>B. Soares, 1944a</tp:taxon-authority><xref ref-type="fig" rid="F15">Fig. 15</xref><tp:nomenclature-citation-list><tp:nomenclature-citation><tp:taxon-name>Schubartesia singularis</tp:taxon-name><comment> B. Soares, 1944a: 34, fig. 1 (♂); <xref ref-type="bibr" rid="B22">Kury 2003</xref>: 192; <xref ref-type="bibr" rid="B25">Kury et al. 2010</xref>: 566; (male holotype, Brazil, Bahia, Os Gerais, Rio Branco Valley, MZSP, examined).</comment></tp:nomenclature-citation></tp:nomenclature-citation-list></tp:nomenclature><tp:treatment-sec sec-type="Material examined"><title>Material examined.</title><p>BRAZIL. Bahia: (Os Gerais, Rio Branco Valley), male holotype of <italic><tp:taxon-name>Schubartesia singularis</tp:taxon-name></italic> (MZSP). Minas Gerais: Januária (Parque Nacional Cavernas do Peruaçu), 1 ♂ &amp; 1 ♀ (MZSP 29075); ditto, 2 ♂ (MZSP 29839).
                        </p></tp:treatment-sec><tp:treatment-sec sec-type="Description"><title>Description.</title><p>Penis (<xref ref-type="fig" rid="F15">Fig. 15A–C</xref>; MZSP 29075): ventral plate with the sides subparallel, with deep cleft on distal margin (U-cleft in ventral view and V-cleft in dorsal view; its apex convergent), 3 pairs of long helycoidal setae, 2 pairs of ventral distal short setae, 1 pair of median short setae, 4 pairs of spatulate, large setae arranged in an oblique row in lateral view, basal lobe short and projected dorsad. Stylus sigmoid, smooth. Ventral process shaft short and wide, apex flabelliform with slightly serrated distal margin.
                        </p></tp:treatment-sec><tp:treatment-sec sec-type="Taxonomical note"><title>Taxonomical note. </title><p><italic><tp:taxon-name>Schubartesia singularis</tp:taxon-name></italic> and <italic><tp:taxon-name>Parapachyloides armatus</tp:taxon-name></italic> were both formerly placed in <tp:taxon-name>Pachylinae</tp:taxon-name> and transferred recently to <tp:taxon-name>Gonyleptinae</tp:taxon-name> by <xref ref-type="bibr" rid="B25">Kury et al. (2010)</xref>. In that occasion, they justified the transfer arguing that penial features are typical of those of <tp:taxon-name>Gonyleptinae</tp:taxon-name>, but they did not formally described or characterized them. Despite the typical “<tp:taxon-name>Pachylinae</tp:taxon-name>” general aspect (four scutal areas on dorsal <!--PageBreak-->scutum, robust pedipalps and conspicuous trochanter armature), the penis morphology, such as the deep cleft on distal margin of the penis ventral plate, indicates that it belongs to a more derivative gonyleptine lineage.
                        </p><fig id="F15" position="float" orientation="portrait"><label>Figure 15.</label><caption><p><italic><tp:taxon-name>Schubartesia singularis</tp:taxon-name></italic> B. Soares. Distal part of penis (MZSP 29075) <bold>A</bold> in dorsal view <bold>B</bold> ditto, ventral view <bold>C</bold> ditto, left lateral view. Scale bar: 0.02 mm.</p></caption><graphic xmlns:xlink="http://www.w3.org/1999/xlink" xlink:href="ZooKeys-198-025-g015.jpg" position="float" orientation="portrait" xlink:type="simple"/></fig></tp:treatment-sec><ref-list><ref id="B22"><mixed-citation xmlns:xlink="http://www.w3.org/1999/xlink" xlink:type="simple"><person-group><name name-style="western"><surname>Kury</surname><given-names>AB</given-names></name></person-group> (<year>2003</year>) <article-title>Annotated catalogue of the Laniatores of the New World (Arachnida, Opiliones)</article-title>. <source>Revista Ibérica de Aracnología</source><volume>1</volume>: <fpage>5</fpage>–<lpage>337</lpage>.</mixed-citation></ref><ref id="B25"><mixed-citation xmlns:xlink="http://www.w3.org/1999/xlink" xlink:type="simple"><person-group><name name-style="western"><surname>Kury</surname><given-names>AB</given-names></name><name name-style="western"><surname>Chagas-Jr</surname><given-names>A</given-names></name><name name-style="western"><surname>Giupponi</surname><given-names>APL</given-names></name><name name-style="western"><surname>Pérez-G</surname><given-names>A</given-names></name></person-group> (<year>2010</year>)<article-title> Amblypygi, Opiliones, Schizomida, Scorpiones and Chilopoda, Tocantins, Brazil.</article-title><source>Check List </source><volume>6</volume> (<issue>4</issue>): <fpage>564</fpage>-<lpage>571</lpage>.</mixed-citation></ref></ref-list></tp:taxon-treatment>
