# Supplementary material for: New systematic assignments in Gonyleptoidea (Arachnida, Opiliones, Laniatores)
Source: Zookeys. 2012 May 30;(198):25–68. doi: 10.3897/zookeys.198.2337 (PMC3368255; doi:10.3897/zookeys.198.2337)
Supplement: XML Treatment for Pseudopucrolia [file zookeys.198.2337-treatment30.xml]

<!DOCTYPE tp:taxon-treatment
  PUBLIC "-//TaxonX//DTD Taxonomic Treatment Publishing DTD v0 20100105//EN" "tax-treatment-NSO.dtd">
<tp:taxon-treatment xmlns:tp="http://www.plazi.org/taxpub"><tp:treatment-meta><mixed-citation publication-type="journal"><person-group><name><surname>Pinto-da-Rocha</surname><given-names>Ricardo</given-names></name><name><surname>Benedetti</surname><given-names>Alípio Rezende</given-names></name><name><surname>de Vasconcelos</surname><given-names>Eduardo Gomes</given-names></name><name><surname>Hara</surname><given-names>Marcos Ryotaro</given-names></name></person-group><article-title>New systematic assignments in Gonyleptoidea (Arachnida, Opiliones, Laniatores)</article-title><source>Zookeys</source><day>30</day><month>5</month><year>2012</year><volume>2012</volume><issue>198</issue><fpage>25</fpage><lpage>68</lpage><pub-id pub-id-type="doi">10.3897/zookeys.198.2337</pub-id></mixed-citation></tp:treatment-meta><tp:nomenclature><tp:taxon-name>
                            <tp:taxon-name-part taxon-name-part-type="genus">Pseudopucrolia</tp:taxon-name-part>
                        <object-id xmlns:xlink="http://www.w3.org/1999/xlink" xlink:type="simple">http://species-id.net/wiki/Pseudopucrolia</object-id>
								</tp:taxon-name><tp:taxon-authority>Roewer,1912</tp:taxon-authority><tp:nomenclature-citation-list><tp:nomenclature-citation><tp:taxon-name>Pseudopucrolia</tp:taxon-name><comment> Roewer, 1912: 167; <xref ref-type="bibr" rid="B36">Mendes 2011</xref>: 451; (type species: <italic><tp:taxon-name>Pseudopucrolia spinosa</tp:taxon-name></italic> Roewer, 1912, by monotypy).</comment></tp:nomenclature-citation><tp:nomenclature-citation><tp:taxon-name>Meteusarcus</tp:taxon-name><comment> Roewer, 1913: 74; <xref ref-type="bibr" rid="B22">Kury 2003</xref>: 177; (type species: <italic><tp:taxon-name>Meteusarcus armatus</tp:taxon-name></italic> Roewer, 1913, by monotypy). <bold>Syn. n.</bold></comment></tp:nomenclature-citation></tp:nomenclature-citation-list></tp:nomenclature><tp:treatment-sec sec-type="Diagnosis"><title>Diagnosis.</title><p>See <xref ref-type="bibr" rid="B36">Mendes (2011</xref>: 453).</p><p><bold>Composition</bold>. <italic><tp:taxon-name>Pseudopucrolia discrepans</tp:taxon-name></italic> (Roewer, 1943); <italic><tp:taxon-name>Pseudopucrolia incerta</tp:taxon-name></italic> (Mello-Leitão, 1928); <italic><tp:taxon-name>Pseudopucrolia mutica</tp:taxon-name></italic> (Perty, 1833) and <italic><tp:taxon-name>Pseudopucrolia rugosa</tp:taxon-name></italic> (Roewer, 1930).
                        </p></tp:treatment-sec><tp:treatment-sec sec-type="Taxonomical note"><title>Taxonomical note.</title><p><italic><tp:taxon-name>Meteusarcus armatus</tp:taxon-name></italic> was formerly placed in <tp:taxon-name>Gonyleptidae</tp:taxon-name>, <tp:taxon-name>Pachylinae</tp:taxon-name>. The examination of the female holotype revealed it was a female of the heteropachyline <italic><tp:taxon-name>Pseudopucrolia mutica</tp:taxon-name></italic>.
                        </p></tp:treatment-sec><ref-list><ref id="B36"><mixed-citation xmlns:xlink="http://www.w3.org/1999/xlink" xlink:type="simple"><person-group><name name-style="western"><surname>Mendes</surname><given-names>AC</given-names></name></person-group> (<year>2011</year>)<article-title> Phylogeny and taxonomic revision of Heteropachylinae (Opiliones: Laniatores: Gonyleptidae).</article-title><source>Zoological Journal of the Linnean Society </source><volume>163</volume>: <fpage>437</fpage>-<lpage>483</lpage>.</mixed-citation></ref><ref id="B22"><mixed-citation xmlns:xlink="http://www.w3.org/1999/xlink" xlink:type="simple"><person-group><name name-style="western"><surname>Kury</surname><given-names>AB</given-names></name></person-group> (<year>2003</year>) <article-title>Annotated catalogue of the Laniatores of the New World (Arachnida, Opiliones)</article-title>. <source>Revista Ibérica de Aracnología</source><volume>1</volume>: <fpage>5</fpage>–<lpage>337</lpage>.</mixed-citation></ref></ref-list></tp:taxon-treatment>
