# Supplementary material for: New systematic assignments in Gonyleptoidea (Arachnida, Opiliones, Laniatores)
Source: Zookeys. 2012 May 30;(198):25–68. doi: 10.3897/zookeys.198.2337 (PMC3368255; doi:10.3897/zookeys.198.2337)
Supplement: XML Treatment for Acrographinotus [file zookeys.198.2337-treatment32.xml]

<!DOCTYPE tp:taxon-treatment
  PUBLIC "-//TaxonX//DTD Taxonomic Treatment Publishing DTD v0 20100105//EN" "tax-treatment-NSO.dtd">
<tp:taxon-treatment xmlns:tp="http://www.plazi.org/taxpub"><tp:treatment-meta><mixed-citation publication-type="journal"><person-group><name><surname>Pinto-da-Rocha</surname><given-names>Ricardo</given-names></name><name><surname>Benedetti</surname><given-names>Alípio Rezende</given-names></name><name><surname>de Vasconcelos</surname><given-names>Eduardo Gomes</given-names></name><name><surname>Hara</surname><given-names>Marcos Ryotaro</given-names></name></person-group><article-title>New systematic assignments in Gonyleptoidea (Arachnida, Opiliones, Laniatores)</article-title><source>Zookeys</source><day>30</day><month>5</month><year>2012</year><volume>2012</volume><issue>198</issue><fpage>25</fpage><lpage>68</lpage><pub-id pub-id-type="doi">10.3897/zookeys.198.2337</pub-id></mixed-citation></tp:treatment-meta><tp:nomenclature><tp:taxon-name>
                            <tp:taxon-name-part taxon-name-part-type="genus">Acrographinotus</tp:taxon-name-part>
                        <object-id xmlns:xlink="http://www.w3.org/1999/xlink" xlink:type="simple">http://species-id.net/wiki/Acrographinotus</object-id>
								</tp:taxon-name><tp:taxon-authority>Holmgren, 1916</tp:taxon-authority><tp:nomenclature-citation-list><tp:nomenclature-citation><tp:taxon-name>Acrographinotus</tp:taxon-name><comment> Holmgren, 1916: 89; <xref ref-type="bibr" rid="B51">Roewer 1929</xref>: 240; <xref ref-type="bibr" rid="B22">Kury 2003</xref>: 155; (type species: <italic><tp:taxon-name>Acrographinotus erectispina</tp:taxon-name></italic> Roewer, 1929, by subsequent designation of <xref ref-type="bibr" rid="B51">Roewer (1929)</xref>).<!--PageBreak--></comment></tp:nomenclature-citation><tp:nomenclature-citation><tp:taxon-name>Unduavius</tp:taxon-name><comment> Roewer, 1929: 244; <xref ref-type="bibr" rid="B22">Kury 2003</xref>: 195; (type species: <italic><tp:taxon-name>Unduavius ornatus</tp:taxon-name></italic> Roewer, 1929, by monotypy).  <bold>Syn. n.</bold></comment></tp:nomenclature-citation></tp:nomenclature-citation-list></tp:nomenclature><tp:treatment-sec sec-type="Diagnosis"><title>Diagnosis.</title><p>See <xref ref-type="bibr" rid="B2">Acosta (2001</xref>: 59).</p></tp:treatment-sec><tp:treatment-sec sec-type="Composition"><title>Composition.</title><p><italic><tp:taxon-name>Acrographinotus ceratopygus</tp:taxon-name></italic> (Soares &amp; Bauab-Vianna, 1972); <italic><tp:taxon-name>Acrographinotus curvispina</tp:taxon-name></italic> Roewer, 1929; <italic><tp:taxon-name>Acrographinotus erectispina</tp:taxon-name></italic> Roewer, 1929; <italic><tp:taxon-name>Acrographinotus mitmaj</tp:taxon-name></italic> Acosta, 2002; <italic><tp:taxon-name>Acrographinotus niawpaq</tp:taxon-name></italic> Acosta, 2001; <italic><tp:taxon-name>Acrographinotus ortizi</tp:taxon-name></italic> (Roewer, 1957); <italic><tp:taxon-name>Acrographinotus ornatus</tp:taxon-name></italic> (Roewer, 1929), <bold>comb. n.</bold>
                        </p></tp:treatment-sec><tp:treatment-sec sec-type="Taxonomical note"><title>Taxonomical note.</title><p>The genus <italic><tp:taxon-name>Unduavius</tp:taxon-name></italic> is monotypic, but the remarkable ventral process of the penis, with its “ibis head” shape, fits perfectly in the generic concept presented by <xref ref-type="bibr" rid="B2">Acosta (2001)</xref>, who rediagnosed the genus <italic><tp:taxon-name>Acrographinotus</tp:taxon-name></italic>.
                        </p></tp:treatment-sec><ref-list><ref id="B51"><mixed-citation xmlns:xlink="http://www.w3.org/1999/xlink" xlink:type="simple"><person-group><name name-style="western"><surname>Roewer</surname><given-names>CF</given-names></name></person-group> (<year>1929</year>)<article-title> Weitere Weberknechte III. (3. Ergänzung der Weberknechte der Erde, 1923).</article-title><source>Abhandlungen herausgegeben vom Naturwissenschaftlichen Verein zu Bremen </source><volume>27</volume> (<issue>2</issue>): <fpage>179</fpage>-<lpage>284</lpage>.</mixed-citation></ref><ref id="B22"><mixed-citation xmlns:xlink="http://www.w3.org/1999/xlink" xlink:type="simple"><person-group><name name-style="western"><surname>Kury</surname><given-names>AB</given-names></name></person-group> (<year>2003</year>) <article-title>Annotated catalogue of the Laniatores of the New World (Arachnida, Opiliones)</article-title>. <source>Revista Ibérica de Aracnología</source><volume>1</volume>: <fpage>5</fpage>–<lpage>337</lpage>.</mixed-citation></ref><ref id="B2"><mixed-citation xmlns:xlink="http://www.w3.org/1999/xlink" xlink:type="simple"><person-group><name name-style="western"><surname>Acosta</surname><given-names>LE</given-names></name></person-group> (<year>2001</year>)<article-title> The identity of <italic>Acrographinotus erectispina</italic>, with a review of the generic diagnosis, and the description of a new species (Opiliones, Gonyleptidae, Pachylinae).</article-title><source>Bulletin of the British Arachnological Society </source><volume>12</volume> (<issue>2</issue>): <fpage>58</fpage>-<lpage>66</lpage>.</mixed-citation></ref></ref-list></tp:taxon-treatment>
