# Supplementary material for: New systematic assignments in Gonyleptoidea (Arachnida, Opiliones, Laniatores)
Source: Zookeys. 2012 May 30;(198):25–68. doi: 10.3897/zookeys.198.2337 (PMC3368255; doi:10.3897/zookeys.198.2337)
Supplement: XML Treatment for Acrographinotus ornatus [file zookeys.198.2337-treatment33.xml]

<!DOCTYPE tp:taxon-treatment
  PUBLIC "-//TaxonX//DTD Taxonomic Treatment Publishing DTD v0 20100105//EN" "tax-treatment-NSO.dtd">
<tp:taxon-treatment xmlns:tp="http://www.plazi.org/taxpub"><tp:treatment-meta><mixed-citation publication-type="journal"><person-group><name><surname>Pinto-da-Rocha</surname><given-names>Ricardo</given-names></name><name><surname>Benedetti</surname><given-names>Alípio Rezende</given-names></name><name><surname>de Vasconcelos</surname><given-names>Eduardo Gomes</given-names></name><name><surname>Hara</surname><given-names>Marcos Ryotaro</given-names></name></person-group><article-title>New systematic assignments in Gonyleptoidea (Arachnida, Opiliones, Laniatores)</article-title><source>Zookeys</source><day>30</day><month>5</month><year>2012</year><volume>2012</volume><issue>198</issue><fpage>25</fpage><lpage>68</lpage><pub-id pub-id-type="doi">10.3897/zookeys.198.2337</pub-id></mixed-citation></tp:treatment-meta><tp:nomenclature><tp:taxon-name>
                            <tp:taxon-name-part taxon-name-part-type="genus">Acrographinotus</tp:taxon-name-part>
                            <tp:taxon-name-part taxon-name-part-type="species">ornatus</tp:taxon-name-part>
                        <object-id xmlns:xlink="http://www.w3.org/1999/xlink" xlink:type="simple">http://species-id.net/wiki/Acrographinotus_ornatus</object-id>
								</tp:taxon-name><tp:taxon-authority>(Roewer, 1929)</tp:taxon-authority><tp:taxon-status xmlns:xlink="http://www.w3.org/1999/xlink" xlink:type="simple">comb. n.</tp:taxon-status><xref ref-type="fig" rid="F16">Fig. 16</xref><tp:nomenclature-citation-list><tp:nomenclature-citation><tp:taxon-name>Unduavius ornatus</tp:taxon-name><comment> Roewer, 1929: 244, fig. 28 (♂); <xref ref-type="bibr" rid="B22">Kury 2003</xref>: 195; (syntypes from NHMW, not examined, probably lost).</comment></tp:nomenclature-citation></tp:nomenclature-citation-list></tp:nomenclature><tp:treatment-sec sec-type="Material examined"><title>Material examined.</title><p>BOLIVIA. La Paz: Nor Yungas (Unduavi), 1 male &amp; 6 females (SMF 2881/79; syntypes according to <xref ref-type="bibr" rid="B1">Acosta (1996)</xref>, which was previously referred to as belonging to Naturhistorisches Museum, Wien. We acknowledge them as syntypes together with those in SMF RII 995/52).
                        </p></tp:treatment-sec><tp:treatment-sec sec-type="Diagnosis"><title>Diagnosis.</title><p><italic><tp:taxon-name>Acrographinotus ornatus</tp:taxon-name></italic> can be easily distinguished from other species of the genus by the blister-like, enlarged, brown tubercles on whitish scutal areas I–IV; posterior margin of dorsal scutum and free tergites I–II with a row of enlarged tubercles and white spots on lateral and posterior margin of dorsal scutum and coxa IV.
                        </p></tp:treatment-sec><tp:treatment-sec sec-type="Description"><title>Description.</title><p>Penis (<xref ref-type="fig" rid="F16">Fig. 16A–B</xref>; SMF 2881): ventral plate with 3 distal pairs of long setae, 0–2 median pairs of short setae, 4–5 basal pairs of setae. Stylus almost straight (apex slightly bent), smooth. Distal ventral process shaped as an ibis head.
                        </p><fig id="F16" position="float" orientation="portrait"><label>Figure 16.</label><caption><p><italic><tp:taxon-name>Acrographinotus ornatus</tp:taxon-name></italic> (Roewer) <bold>comb. n.</bold> Distal part of penis (SMF 2881) <bold>A</bold> in dorsal view <bold>B</bold> ditto, left lateral view. Scale bar: 0.1 mm.</p></caption><graphic xmlns:xlink="http://www.w3.org/1999/xlink" xlink:href="ZooKeys-198-025-g016.jpg" position="float" orientation="portrait" xlink:type="simple"/></fig></tp:treatment-sec><ref-list><ref id="B22"><mixed-citation xmlns:xlink="http://www.w3.org/1999/xlink" xlink:type="simple"><person-group><name name-style="western"><surname>Kury</surname><given-names>AB</given-names></name></person-group> (<year>2003</year>) <article-title>Annotated catalogue of the Laniatores of the New World (Arachnida, Opiliones)</article-title>. <source>Revista Ibérica de Aracnología</source><volume>1</volume>: <fpage>5</fpage>–<lpage>337</lpage>.</mixed-citation></ref><ref id="B1"><mixed-citation xmlns:xlink="http://www.w3.org/1999/xlink" xlink:type="simple"><person-group><name name-style="western"><surname>Acosta</surname><given-names>LE</given-names></name></person-group> (<year>1996</year>)<article-title> Die Typus-Exemplare der von Carl-Friedrich Roewer beschriebenen Pachylinae (Arachnida: Opiliones: Gonyleptidae)</article-title>. <source>Senckenbergiana biologica</source><volume>76</volume>(<issue>1/2</issue>): <fpage>209</fpage>–<lpage>225</lpage>.</mixed-citation></ref></ref-list></tp:taxon-treatment>
