# Supplementary material for: New systematic assignments in Gonyleptoidea (Arachnida, Opiliones, Laniatores)
Source: Zookeys. 2012 May 30;(198):25–68. doi: 10.3897/zookeys.198.2337 (PMC3368255; doi:10.3897/zookeys.198.2337)
Supplement: XML Treatment for Gyndesops [file zookeys.198.2337-treatment34.xml]

<!DOCTYPE tp:taxon-treatment
  PUBLIC "-//TaxonX//DTD Taxonomic Treatment Publishing DTD v0 20100105//EN" "tax-treatment-NSO.dtd">
<tp:taxon-treatment xmlns:tp="http://www.plazi.org/taxpub"><tp:treatment-meta><mixed-citation publication-type="journal"><person-group><name><surname>Pinto-da-Rocha</surname><given-names>Ricardo</given-names></name><name><surname>Benedetti</surname><given-names>Alípio Rezende</given-names></name><name><surname>de Vasconcelos</surname><given-names>Eduardo Gomes</given-names></name><name><surname>Hara</surname><given-names>Marcos Ryotaro</given-names></name></person-group><article-title>New systematic assignments in Gonyleptoidea (Arachnida, Opiliones, Laniatores)</article-title><source>Zookeys</source><day>30</day><month>5</month><year>2012</year><volume>2012</volume><issue>198</issue><fpage>25</fpage><lpage>68</lpage><pub-id pub-id-type="doi">10.3897/zookeys.198.2337</pub-id></mixed-citation></tp:treatment-meta><tp:nomenclature><tp:taxon-name>
                            <tp:taxon-name-part taxon-name-part-type="genus">Gyndesops</tp:taxon-name-part>
                        <object-id xmlns:xlink="http://www.w3.org/1999/xlink" xlink:type="simple">http://species-id.net/wiki/Gyndesops</object-id>
								</tp:taxon-name><tp:taxon-authority>Roewer, 1943</tp:taxon-authority><tp:taxon-status xmlns:xlink="http://www.w3.org/1999/xlink" xlink:type="simple">new subfamilial assignment</tp:taxon-status><tp:nomenclature-citation-list><tp:nomenclature-citation><tp:taxon-name>Gyndesops</tp:taxon-name><comment> Roewer, 1943: 29; <xref ref-type="bibr" rid="B22">Kury 2003</xref>: 129; (type species: <italic><tp:taxon-name>Gyndesops denisi</tp:taxon-name></italic>  Roewer, 1943).</comment></tp:nomenclature-citation></tp:nomenclature-citation-list></tp:nomenclature><tp:treatment-sec sec-type="Diagnosis"><title>Diagnosis.</title><p><italic><tp:taxon-name>Gyndesops</tp:taxon-name></italic> resembles the largest <tp:taxon-name>Pachylinae</tp:taxon-name> genus, <italic><tp:taxon-name>Discocyrtus</tp:taxon-name></italic> Holmberg, 1878, which presents an ocularium and scutal area III with paired armature, four scutal areas, scutal area II–IV and free tergites I–III unarmed. This combination of characters also occurs in genera such as <italic><tp:taxon-name>Gyndoides</tp:taxon-name></italic> Mello-Leitão, 1927, <italic><tp:taxon-name>Lacronia</tp:taxon-name></italic> Strand, 1942, <italic><tp:taxon-name>Paraluederwaldtia</tp:taxon-name></italic> Mello-Leitão, 1927 and <italic><tp:taxon-name>Parapucrolia</tp:taxon-name></italic> Roewer, 1917. <italic><tp:taxon-name>Gyndesops</tp:taxon-name></italic> can be distinguished <!--PageBreak-->from <italic><tp:taxon-name>Lacronia</tp:taxon-name></italic> and <italic><tp:taxon-name>Parapucrolia</tp:taxon-name></italic> by the coloration, which is uniformly auburn (<italic><tp:taxon-name>Lacronia</tp:taxon-name></italic> has green/yellow spots and/or stripes on dorsal scutum and <italic><tp:taxon-name>Parapucrolia</tp:taxon-name></italic> has white patches on dorsal scutum). It is very difficult to distinguish <italic><tp:taxon-name>Gyndesops</tp:taxon-name></italic> from the remaining genera, because no revision was ever made including those groups, and their monophyly is doubtful. It is possible that <italic><tp:taxon-name>Gyndesops</tp:taxon-name></italic> (as well as <italic><tp:taxon-name>Gyndoides</tp:taxon-name></italic> and <italic><tp:taxon-name>Paraluederwaldtia</tp:taxon-name></italic>) is a junior synonym of <italic><tp:taxon-name>Discocyrtus</tp:taxon-name></italic>, but we refrained ourselves from such a rash nomenclatural act.
                        </p></tp:treatment-sec><tp:treatment-sec sec-type="Composition"><title>Composition.</title><p>Monotypic.</p></tp:treatment-sec><ref-list><ref id="B22"><mixed-citation xmlns:xlink="http://www.w3.org/1999/xlink" xlink:type="simple"><person-group><name name-style="western"><surname>Kury</surname><given-names>AB</given-names></name></person-group> (<year>2003</year>) <article-title>Annotated catalogue of the Laniatores of the New World (Arachnida, Opiliones)</article-title>. <source>Revista Ibérica de Aracnología</source><volume>1</volume>: <fpage>5</fpage>–<lpage>337</lpage>.</mixed-citation></ref></ref-list></tp:taxon-treatment>
