# Supplementary material for: New systematic assignments in Gonyleptoidea (Arachnida, Opiliones, Laniatores)
Source: Zookeys. 2012 May 30;(198):25–68. doi: 10.3897/zookeys.198.2337 (PMC3368255; doi:10.3897/zookeys.198.2337)
Supplement: XML Treatment for Gyndesops denisi [file zookeys.198.2337-treatment35.xml]

<!DOCTYPE tp:taxon-treatment
  PUBLIC "-//TaxonX//DTD Taxonomic Treatment Publishing DTD v0 20100105//EN" "tax-treatment-NSO.dtd">
<tp:taxon-treatment xmlns:tp="http://www.plazi.org/taxpub"><tp:treatment-meta><mixed-citation publication-type="journal"><person-group><name><surname>Pinto-da-Rocha</surname><given-names>Ricardo</given-names></name><name><surname>Benedetti</surname><given-names>Alípio Rezende</given-names></name><name><surname>de Vasconcelos</surname><given-names>Eduardo Gomes</given-names></name><name><surname>Hara</surname><given-names>Marcos Ryotaro</given-names></name></person-group><article-title>New systematic assignments in Gonyleptoidea (Arachnida, Opiliones, Laniatores)</article-title><source>Zookeys</source><day>30</day><month>5</month><year>2012</year><volume>2012</volume><issue>198</issue><fpage>25</fpage><lpage>68</lpage><pub-id pub-id-type="doi">10.3897/zookeys.198.2337</pub-id></mixed-citation></tp:treatment-meta><tp:nomenclature><tp:taxon-name>
                            <tp:taxon-name-part taxon-name-part-type="genus">Gyndesops</tp:taxon-name-part>
                            <tp:taxon-name-part taxon-name-part-type="species">denisi</tp:taxon-name-part>
                        <object-id xmlns:xlink="http://www.w3.org/1999/xlink" xlink:type="simple">http://species-id.net/wiki/Gyndesops_denisi</object-id>
								</tp:taxon-name><tp:taxon-authority>Roewer, 1943</tp:taxon-authority><xref ref-type="fig" rid="F17">Fig. 17</xref><tp:nomenclature-citation-list><tp:nomenclature-citation><tp:taxon-name>Gyndesops denisi</tp:taxon-name><comment> Roewer, 1943: 29, fig. 23 (♂); <xref ref-type="bibr" rid="B22">Kury 2003</xref>: 129; (male holotype, Brazil [Brasilien: Nova Teutonia], SMF 8833/117, examined).</comment></tp:nomenclature-citation></tp:nomenclature-citation-list></tp:nomenclature><tp:treatment-sec sec-type="Description"><title>Description.</title><p>Penis (<xref ref-type="fig" rid="F17">Fig. 17A–B</xref>, holotype): ventral plate subrectangular, basal half of lateral margin projected laterad, distal margin slightly concave, 3 distal pairs of cyli<!--PageBreak-->ndrical setae, 1 pair of median setae (long left seta and moderate sized right seta), 3 basal pairs of cylindrical setae (median largest). Glans sac almost reaching distal margin of ventral plate. Stylus with swollen apex, smooth. Ventral process with large shaft, apex flabelliform with serrated lateral margins.
                        </p></tp:treatment-sec><tp:treatment-sec sec-type="Taxonomical note"><title>Taxonomical note.</title><p>Originally, <italic><tp:taxon-name>Gyndesops denisi</tp:taxon-name></italic> was allocated in <tp:taxon-name>Pachylinae</tp:taxon-name>, and later transferred to <tp:taxon-name>Gonyleptinae</tp:taxon-name> by <xref ref-type="bibr" rid="B22">Kury (2003)</xref>, without further explanation. It is known that <tp:taxon-name>Gonyleptinae</tp:taxon-name> and <tp:taxon-name>Pachylinae</tp:taxon-name> are possibly not monophyletic. A phylogenetic analysis of <tp:taxon-name>Gonyleptidae</tp:taxon-name> is currently being carried out and indicates, however, that most <tp:taxon-name>Gonyleptinae</tp:taxon-name> have a deep cleft in the distal margin of the penis ventral plate, as well as some other features, absent in this species. Since <italic><tp:taxon-name>Gyndesops denisi</tp:taxon-name></italic> (i) does not possess such cleft in the penis ventral plate, and (ii) the exterior morphology might be misleading regarding <tp:taxon-name>Gonyleptinae</tp:taxon-name> and <tp:taxon-name>Pachylinae</tp:taxon-name>, we opted to allocate it back in <tp:taxon-name>Pachylinae</tp:taxon-name>.
                        </p><fig id="F17" position="float" orientation="portrait"><label>Figure 17. </label><caption><p><italic><tp:taxon-name>Gyndesops denisi</tp:taxon-name></italic> Roewer. Distal part of penis (holotype) <bold>A</bold> in dorsal view <bold>B</bold> ditto, right lateral view. Scale bar: 0.1 mm.</p></caption><graphic xmlns:xlink="http://www.w3.org/1999/xlink" xlink:href="ZooKeys-198-025-g017.jpg" position="float" orientation="portrait" xlink:type="simple"/></fig></tp:treatment-sec><ref-list><ref id="B22"><mixed-citation xmlns:xlink="http://www.w3.org/1999/xlink" xlink:type="simple"><person-group><name name-style="western"><surname>Kury</surname><given-names>AB</given-names></name></person-group> (<year>2003</year>) <article-title>Annotated catalogue of the Laniatores of the New World (Arachnida, Opiliones)</article-title>. <source>Revista Ibérica de Aracnología</source><volume>1</volume>: <fpage>5</fpage>–<lpage>337</lpage>.</mixed-citation></ref></ref-list></tp:taxon-treatment>
