# Supplementary material for: New systematic assignments in Gonyleptoidea (Arachnida, Opiliones, Laniatores)
Source: Zookeys. 2012 May 30;(198):25–68. doi: 10.3897/zookeys.198.2337 (PMC3368255; doi:10.3897/zookeys.198.2337)
Supplement: XML Treatment for Haversia [file zookeys.198.2337-treatment36.xml]

<!DOCTYPE tp:taxon-treatment
  PUBLIC "-//TaxonX//DTD Taxonomic Treatment Publishing DTD v0 20100105//EN" "tax-treatment-NSO.dtd">
<tp:taxon-treatment xmlns:tp="http://www.plazi.org/taxpub"><tp:treatment-meta><mixed-citation publication-type="journal"><person-group><name><surname>Pinto-da-Rocha</surname><given-names>Ricardo</given-names></name><name><surname>Benedetti</surname><given-names>Alípio Rezende</given-names></name><name><surname>de Vasconcelos</surname><given-names>Eduardo Gomes</given-names></name><name><surname>Hara</surname><given-names>Marcos Ryotaro</given-names></name></person-group><article-title>New systematic assignments in Gonyleptoidea (Arachnida, Opiliones, Laniatores)</article-title><source>Zookeys</source><day>30</day><month>5</month><year>2012</year><volume>2012</volume><issue>198</issue><fpage>25</fpage><lpage>68</lpage><pub-id pub-id-type="doi">10.3897/zookeys.198.2337</pub-id></mixed-citation></tp:treatment-meta><tp:nomenclature><tp:taxon-name>
                            <tp:taxon-name-part taxon-name-part-type="genus">Haversia</tp:taxon-name-part>
                        <object-id xmlns:xlink="http://www.w3.org/1999/xlink" xlink:type="simple">http://species-id.net/wiki/Haversia</object-id>
								</tp:taxon-name><tp:taxon-authority>Roewer, 1913</tp:taxon-authority><tp:taxon-status xmlns:xlink="http://www.w3.org/1999/xlink" xlink:type="simple">new subfamilial assignment</tp:taxon-status><tp:nomenclature-citation-list><tp:nomenclature-citation><tp:taxon-name>Haversia</tp:taxon-name><comment> Roewer, 1913: 170; <xref ref-type="bibr" rid="B22">Kury 2003</xref>: 129; (type species: <italic><tp:taxon-name>Gonyleptes defensus</tp:taxon-name></italic> Butler, 1876).</comment></tp:nomenclature-citation><!--PageBreak--><tp:nomenclature-citation><tp:taxon-name>Hoggellula</tp:taxon-name><comment> Roewer, 1930: 397; <xref ref-type="bibr" rid="B22">Kury 2003</xref>: 129; (type species: <italic><tp:taxon-name>Sadocus vallentini</tp:taxon-name></italic> Hogg, 1913, by monotypy). <bold>Syn. n.</bold></comment></tp:nomenclature-citation></tp:nomenclature-citation-list></tp:nomenclature><tp:treatment-sec sec-type="Diagnosis"><title>Diagnosis.</title><p><italic><tp:taxon-name>Haversia</tp:taxon-name></italic> resembles <tp:taxon-name>Pachylinae</tp:taxon-name> with three scutal areas, such as <italic><tp:taxon-name>Corralia</tp:taxon-name></italic> Roewer, 1913, <italic><tp:taxon-name>Diconospelta</tp:taxon-name></italic> Canals, 1934, <italic><tp:taxon-name>Graphinotus</tp:taxon-name></italic> Koch, 1839, <italic><tp:taxon-name>Huassampilia</tp:taxon-name></italic> Roewer, 1913, <italic><tp:taxon-name>Neogonyleptes</tp:taxon-name></italic> Roewer, 1913, <italic><tp:taxon-name>Oxapampeus</tp:taxon-name></italic> Roewer, 1936, <italic><tp:taxon-name>Spinivunus</tp:taxon-name></italic> Roewer, 1943, <italic><tp:taxon-name>Tumbesia</tp:taxon-name></italic> Loman, 1899, <italic><tp:taxon-name>Ubatubesia</tp:taxon-name></italic> B. Soares, 1945, and two species of <italic><tp:taxon-name>Sadocus</tp:taxon-name></italic> Sørensen, 1886 (<italic><tp:taxon-name>Sadocus conspicillatus</tp:taxon-name></italic> and <italic><tp:taxon-name>Sadocus polyacanthus</tp:taxon-name></italic>). <italic><tp:taxon-name>Haversia</tp:taxon-name></italic> can be distinguished from those genera by the unarmed and smooth (i.e. without tubercles) scutal areas and the complex apophyses of male trochanter IV: three prolateral apophyses (anterior median, posterior median and an apical apophysis).
                        </p></tp:treatment-sec><tp:treatment-sec sec-type="Taxonomical note"><title>Taxonomical note.</title><p>The two type species (<italic><tp:taxon-name>Gonyleptes defensus</tp:taxon-name></italic> and <italic><tp:taxon-name>Sadocus vallentini</tp:taxon-name></italic>)are synonymous, resulting in a generic synonymy, and the new assignment proposed here is based on penis morphology (see note on <italic><tp:taxon-name>Gonyleptes denisi</tp:taxon-name></italic>). The penis of <italic><tp:taxon-name>Haversia</tp:taxon-name></italic> follows the basic pattern of those gonyleptids placed in the large (and non-monophyletic) subfamily <tp:taxon-name>Pachylinae</tp:taxon-name> (ventral plate with straight anterior margin; glans without dorsal process; distal, median and basal setae of ventral plate short [seta length inferior to ventral plate width]; stylus and ventral process with variable shape). However, <italic><tp:taxon-name>Haversia</tp:taxon-name></italic> presents two features that stand out: (i) the penis glans projected dorsally and (ii) the detailed shape of apex of penis ventral process. Those features are typical of some Chilean genera, such as <italic><tp:taxon-name>Fonckia</tp:taxon-name></italic>, <italic><tp:taxon-name>Neogonyleptes</tp:taxon-name></italic> and <italic><tp:taxon-name>Sadocus</tp:taxon-name></italic> (unpublished data), and might be the evidence that those four genera are closely related.
                        </p></tp:treatment-sec><tp:treatment-sec sec-type="Composition"><title>Composition.</title><p>Monotypic.</p></tp:treatment-sec><ref-list><ref id="B22"><mixed-citation xmlns:xlink="http://www.w3.org/1999/xlink" xlink:type="simple"><person-group><name name-style="western"><surname>Kury</surname><given-names>AB</given-names></name></person-group> (<year>2003</year>) <article-title>Annotated catalogue of the Laniatores of the New World (Arachnida, Opiliones)</article-title>. <source>Revista Ibérica de Aracnología</source><volume>1</volume>: <fpage>5</fpage>–<lpage>337</lpage>.</mixed-citation></ref></ref-list></tp:taxon-treatment>
