# Supplementary material for: New systematic assignments in Gonyleptoidea (Arachnida, Opiliones, Laniatores)
Source: Zookeys. 2012 May 30;(198):25–68. doi: 10.3897/zookeys.198.2337 (PMC3368255; doi:10.3897/zookeys.198.2337)
Supplement: XML Treatment for Haversia defensa [file zookeys.198.2337-treatment37.xml]

<!DOCTYPE tp:taxon-treatment
  PUBLIC "-//TaxonX//DTD Taxonomic Treatment Publishing DTD v0 20100105//EN" "tax-treatment-NSO.dtd">
<tp:taxon-treatment xmlns:tp="http://www.plazi.org/taxpub"><tp:treatment-meta><mixed-citation publication-type="journal"><person-group><name><surname>Pinto-da-Rocha</surname><given-names>Ricardo</given-names></name><name><surname>Benedetti</surname><given-names>Alípio Rezende</given-names></name><name><surname>de Vasconcelos</surname><given-names>Eduardo Gomes</given-names></name><name><surname>Hara</surname><given-names>Marcos Ryotaro</given-names></name></person-group><article-title>New systematic assignments in Gonyleptoidea (Arachnida, Opiliones, Laniatores)</article-title><source>Zookeys</source><day>30</day><month>5</month><year>2012</year><volume>2012</volume><issue>198</issue><fpage>25</fpage><lpage>68</lpage><pub-id pub-id-type="doi">10.3897/zookeys.198.2337</pub-id></mixed-citation></tp:treatment-meta><tp:nomenclature><tp:taxon-name>
                            <tp:taxon-name-part taxon-name-part-type="genus">Haversia</tp:taxon-name-part>
                            <tp:taxon-name-part taxon-name-part-type="species">defensa</tp:taxon-name-part>
                        <object-id xmlns:xlink="http://www.w3.org/1999/xlink" xlink:type="simple">http://species-id.net/wiki/Haversia_defensa</object-id>
								</tp:taxon-name><tp:taxon-authority>(Butler, 1876)</tp:taxon-authority><xref ref-type="fig" rid="F18">Fig. 18</xref><tp:nomenclature-citation-list><tp:nomenclature-citation><tp:taxon-name>Gonyleptes defensus</tp:taxon-name><comment> Butler, 1876: 152, fig. 4 (♂); (4 males &amp; 1 female syntypes; Argentina, Falklands Island; NHM; examined by detailed photos).</comment></tp:nomenclature-citation><tp:nomenclature-citation><tp:taxon-name>Haversia defensa</tp:taxon-name><comment>: Roewer, 1913: 171, fig. 72 (♂); <xref ref-type="bibr" rid="B22">Kury 2003</xref>: 129.</comment></tp:nomenclature-citation><tp:nomenclature-citation><tp:taxon-name>Sadocus vallentini</tp:taxon-name><comment> Hogg, 1913: 48, fig. 7 (♂); (syntypes males and females; Falklands Island; NHM 1299.1304; not examined). <bold>Syn. n.</bold></comment></tp:nomenclature-citation><tp:nomenclature-citation><tp:taxon-name>Hoggellula vallentini</tp:taxon-name><comment>: <xref ref-type="bibr" rid="B52">Roewer 1930</xref>: 397, fig. 22 (♂); <xref ref-type="bibr" rid="B22">Kury 2003</xref>: 129.</comment></tp:nomenclature-citation></tp:nomenclature-citation-list></tp:nomenclature><tp:treatment-sec sec-type="Material examined"><title>Material examined.</title><p>ARGENTINA. Falklands (Islas Malvinas), 1 ♂ (SMF 1320/8).</p></tp:treatment-sec><tp:treatment-sec sec-type="Description"><title>Description.</title><p>Penis (<xref ref-type="fig" rid="F18">Fig. 18A–B</xref>; SMF 1320/8): ventral plate with lateral margins slightly concave, distal margin straight, 3 distal pairs of cylindrical, straight, long setae, 1 pair of median short setae, 2 pairs of basal cylindrical, straight, long setae. Glans sac projected dorsally, ventral process and stylus arising ventrally. Stylus long, slightly curved, with apical ventral and lateral trichomes. Ventral process swollen apically, with nailhead-like apex.<!--PageBreak-->
                        </p></tp:treatment-sec><tp:treatment-sec sec-type="Taxonomical note"><title>Taxonomical note.</title><p>The examination of detailed photos of <italic><tp:taxon-name>Gonyleptes defensus</tp:taxon-name></italic> type material and subsequent comparison of those with the description of <italic><tp:taxon-name>Sadocus vallentini</tp:taxon-name></italic> allowed recognizing them as conspecific.
                        </p><fig id="F18" position="float" orientation="portrait"><label>Figure 18.</label><caption><p><italic><tp:taxon-name>Haversia defensa</tp:taxon-name></italic> (Butler). Distal part of penis (SMF 1320/8) <bold>A</bold> in dorsal view <bold>B</bold> ditto, left lateral view. Scale bars: 0.1 mm.</p></caption><graphic xmlns:xlink="http://www.w3.org/1999/xlink" xlink:href="ZooKeys-198-025-g018.jpg" position="float" orientation="portrait" xlink:type="simple"/></fig></tp:treatment-sec><ref-list><ref id="B22"><mixed-citation xmlns:xlink="http://www.w3.org/1999/xlink" xlink:type="simple"><person-group><name name-style="western"><surname>Kury</surname><given-names>AB</given-names></name></person-group> (<year>2003</year>) <article-title>Annotated catalogue of the Laniatores of the New World (Arachnida, Opiliones)</article-title>. <source>Revista Ibérica de Aracnología</source><volume>1</volume>: <fpage>5</fpage>–<lpage>337</lpage>.</mixed-citation></ref><ref id="B52"><mixed-citation xmlns:xlink="http://www.w3.org/1999/xlink" xlink:type="simple"><person-group><name name-style="western"><surname>Roewer</surname><given-names>CF</given-names></name></person-group> (<year>1930</year>)<article-title> Weitere Weberknechte IV. (4. Ergänzung der Weberknechte der Erde, 1923).</article-title><source>Abhandlungen herausgegeben vom Naturwissenschaftlichen Verein zu Bremen  </source><volume>27</volume> (<issue>3</issue>): <fpage>341</fpage>-<lpage>452</lpage>.</mixed-citation></ref></ref-list></tp:taxon-treatment>
