# Supplementary material for: New systematic assignments in Gonyleptoidea (Arachnida, Opiliones, Laniatores)
Source: Zookeys. 2012 May 30;(198):25–68. doi: 10.3897/zookeys.198.2337 (PMC3368255; doi:10.3897/zookeys.198.2337)
Supplement: XML Treatment for Oxapampeus [file zookeys.198.2337-treatment38.xml]

<!DOCTYPE tp:taxon-treatment
  PUBLIC "-//TaxonX//DTD Taxonomic Treatment Publishing DTD v0 20100105//EN" "tax-treatment-NSO.dtd">
<tp:taxon-treatment xmlns:tp="http://www.plazi.org/taxpub"><tp:treatment-meta><mixed-citation publication-type="journal"><person-group><name><surname>Pinto-da-Rocha</surname><given-names>Ricardo</given-names></name><name><surname>Benedetti</surname><given-names>Alípio Rezende</given-names></name><name><surname>de Vasconcelos</surname><given-names>Eduardo Gomes</given-names></name><name><surname>Hara</surname><given-names>Marcos Ryotaro</given-names></name></person-group><article-title>New systematic assignments in Gonyleptoidea (Arachnida, Opiliones, Laniatores)</article-title><source>Zookeys</source><day>30</day><month>5</month><year>2012</year><volume>2012</volume><issue>198</issue><fpage>25</fpage><lpage>68</lpage><pub-id pub-id-type="doi">10.3897/zookeys.198.2337</pub-id></mixed-citation></tp:treatment-meta><tp:nomenclature><tp:taxon-name>
                            <tp:taxon-name-part taxon-name-part-type="genus">Oxapampeus</tp:taxon-name-part>
                        <object-id xmlns:xlink="http://www.w3.org/1999/xlink" xlink:type="simple">http://species-id.net/wiki/Oxapampeus</object-id>
								</tp:taxon-name><tp:taxon-authority>Roewer,1963</tp:taxon-authority><tp:taxon-status xmlns:xlink="http://www.w3.org/1999/xlink" xlink:type="simple">new subfamilial assignment</tp:taxon-status><tp:nomenclature-citation-list><tp:nomenclature-citation><tp:taxon-name>Oxapampeus</tp:taxon-name><comment> Roewer, 1963: 62; <xref ref-type="bibr" rid="B22">Kury 2003</xref>: 135; (type species: <italic><tp:taxon-name>Oxapampeus weyrauchi</tp:taxon-name></italic> Roewer, 1963).</comment></tp:nomenclature-citation></tp:nomenclature-citation-list></tp:nomenclature><tp:treatment-sec sec-type="Diagnosis"><title>Diagnosis.</title><p>Based on external morphology, <italic><tp:taxon-name>Oxapampeus</tp:taxon-name></italic> resembles Pachylinae with three scutal areas (subfamily classical diagnosis is the presence of four areas) and scutal area III with a paramedian pair of spines, such as <italic><tp:taxon-name>Corralia</tp:taxon-name></italic> Roewer, 1913, <italic><tp:taxon-name>Diconospelta</tp:taxon-name></italic> Canals, 1934, <italic><tp:taxon-name>Haversia</tp:taxon-name></italic> Roewer, 1913, <italic><tp:taxon-name>Huassampilia</tp:taxon-name></italic> Roewer, 1913, <italic><tp:taxon-name>Neogonyleptes</tp:taxon-name></italic> Roewer, 1913, <italic><tp:taxon-name>Spinivunus</tp:taxon-name></italic> Roewer, 1943, and two species of <italic><tp:taxon-name>Sadocus</tp:taxon-name></italic> Sørensen, 1886 (<italic><tp:taxon-name>Sadocus conspicillatus</tp:taxon-name></italic> and <italic><tp:taxon-name>Sadocus polyacanthus</tp:taxon-name></italic>). However, <italic><tp:taxon-name>Oxapampeus</tp:taxon-name></italic> can be distinguished from those genera by the combination of the following characters: ocularium with a paramedian pair of pointed tubercles; frontal hump on anterior border of dorsal scutum moderately developed; scutal areas I–II each with a paramedian pair of enlarged tubercles; posterior margin of dorsal scutum straight; and free tergites I–III unarmed.
                        </p></tp:treatment-sec><tp:treatment-sec sec-type="Taxonomical note"><title>Taxonomical note.</title><p><italic><tp:taxon-name>Oxapampeus</tp:taxon-name></italic> has been included in <tp:taxon-name>Gonyleptinae</tp:taxon-name> due to the presence of three scutal areas on the dorsal scutum and absence of autapomorphies of other gonyleptidean subfamilies. However, its penis does not present the typical gonyleptine pattern. In addition, its ventral plate, with slightly concave lateral sides, as well as the absence of dorsally projected basal lobes, makes it resemble several Andean <tp:taxon-name>Pachylinae</tp:taxon-name> male genitalia.
                        </p></tp:treatment-sec><tp:treatment-sec sec-type="Composition"><title>Composition.</title><p>Monotypic.</p></tp:treatment-sec><ref-list><ref id="B22"><mixed-citation xmlns:xlink="http://www.w3.org/1999/xlink" xlink:type="simple"><person-group><name name-style="western"><surname>Kury</surname><given-names>AB</given-names></name></person-group> (<year>2003</year>) <article-title>Annotated catalogue of the Laniatores of the New World (Arachnida, Opiliones)</article-title>. <source>Revista Ibérica de Aracnología</source><volume>1</volume>: <fpage>5</fpage>–<lpage>337</lpage>.</mixed-citation></ref></ref-list></tp:taxon-treatment>
