# Supplementary material for: New systematic assignments in Gonyleptoidea (Arachnida, Opiliones, Laniatores)
Source: Zookeys. 2012 May 30;(198):25–68. doi: 10.3897/zookeys.198.2337 (PMC3368255; doi:10.3897/zookeys.198.2337)
Supplement: XML Treatment for Oxapampeus weyrauchi [file zookeys.198.2337-treatment39.xml]

<!DOCTYPE tp:taxon-treatment
  PUBLIC "-//TaxonX//DTD Taxonomic Treatment Publishing DTD v0 20100105//EN" "tax-treatment-NSO.dtd">
<tp:taxon-treatment xmlns:tp="http://www.plazi.org/taxpub"><tp:treatment-meta><mixed-citation publication-type="journal"><person-group><name><surname>Pinto-da-Rocha</surname><given-names>Ricardo</given-names></name><name><surname>Benedetti</surname><given-names>Alípio Rezende</given-names></name><name><surname>de Vasconcelos</surname><given-names>Eduardo Gomes</given-names></name><name><surname>Hara</surname><given-names>Marcos Ryotaro</given-names></name></person-group><article-title>New systematic assignments in Gonyleptoidea (Arachnida, Opiliones, Laniatores)</article-title><source>Zookeys</source><day>30</day><month>5</month><year>2012</year><volume>2012</volume><issue>198</issue><fpage>25</fpage><lpage>68</lpage><pub-id pub-id-type="doi">10.3897/zookeys.198.2337</pub-id></mixed-citation></tp:treatment-meta><tp:nomenclature><tp:taxon-name>
                            <tp:taxon-name-part taxon-name-part-type="genus">Oxapampeus</tp:taxon-name-part>
                            <tp:taxon-name-part taxon-name-part-type="species">weyrauchi</tp:taxon-name-part>
                        <object-id xmlns:xlink="http://www.w3.org/1999/xlink" xlink:type="simple">http://species-id.net/wiki/Oxapampeus_weyrauchi</object-id>
								</tp:taxon-name><tp:taxon-authority>Roewer, 1963</tp:taxon-authority><xref ref-type="fig" rid="F19">Fig. 19</xref><tp:nomenclature-citation-list><tp:nomenclature-citation><tp:taxon-name>Oxapampeus weyrauchi</tp:taxon-name><comment> Roewer, 1963: 62, fig. 29 (♂); <xref ref-type="bibr" rid="B22">Kury 2003</xref>: 135; (male holotype, 2 males &amp; 5 females paratypes, Peru, Pasco, Western slope of Eastern Andes, Villarica near Oxapampa, 1500 m, in Ucayali drainage, SMF RII 13964/74, examined).</comment></tp:nomenclature-citation></tp:nomenclature-citation-list></tp:nomenclature><tp:treatment-sec sec-type="Description"><title>Description. </title><p>Penis (<xref ref-type="fig" rid="F19">Fig. 19A–B</xref>; holotype): ventral plate with lateral and distal margins slightly concave, with 3–4 distal pairs of cylindrical, straight, long setae, 0–1 median seta (visible in lateral view), 5 basal pairs of setae. Glans sac projected dorsally, ventral process and stylus arising ventrally. Stylus short and straight, with ventral subapical trichomes. Ventral process swollen apically, more elongated and thinner than stylus.<!--PageBreak-->
                        </p><fig id="F19" position="float" orientation="portrait"><label>Figure 19.</label><caption><p><italic><tp:taxon-name>Oxapampeus weyrauchi</tp:taxon-name></italic> Roewer. Distal part of penis (holotype) <bold>A</bold> in dorsal view <bold>B</bold> ditto, left lateral view. Scale bars: 0.1 mm.</p></caption><graphic xmlns:xlink="http://www.w3.org/1999/xlink" xlink:href="ZooKeys-198-025-g019.jpg" position="float" orientation="portrait" xlink:type="simple"/></fig></tp:treatment-sec><ref-list><ref id="B22"><mixed-citation xmlns:xlink="http://www.w3.org/1999/xlink" xlink:type="simple"><person-group><name name-style="western"><surname>Kury</surname><given-names>AB</given-names></name></person-group> (<year>2003</year>) <article-title>Annotated catalogue of the Laniatores of the New World (Arachnida, Opiliones)</article-title>. <source>Revista Ibérica de Aracnología</source><volume>1</volume>: <fpage>5</fpage>–<lpage>337</lpage>.</mixed-citation></ref></ref-list></tp:taxon-treatment>
